# Supplementary material for: Identifying households with children who have complex needs: a segmentation model for integrated care systems
Source: BMC Health Serv Res. 2025 Jan 27;25:152. doi: 10.1186/s12913-024-12100-x (PMC11773761; doi:10.1186/s12913-024-12100-x)
Supplement: Supplementary file 4 — Supplementary Material 4. [file 12913_2024_12100_MOESM4_ESM.xlsx]

## Sheet: Sheet1
supergroup	GroupName	ConceptCode	description
asthma	Asthma	195973000	(Intrinsic asthma) or (late onset asthma)
asthma	Asthma	281239006	Acute asthma
asthma	Asthma	708093000	Acute exacerbation of allergic asthma
asthma	Asthma	708094006	Acute exacerbation of intrinsic asthma
asthma	Asthma	708090002	Acute severe exacerbation of asthma
asthma	Asthma	195967001	Airway hyperreactivity
asthma	Asthma	389145006	Allergic asthma
asthma	Asthma	63088003	Allergic asthma without status asthmaticus
asthma	Asthma	424643009	Allergic atopic asthma
asthma	Asthma	405720007	Allergic bronchitis
asthma	Asthma	266361008	Asthma due to internal immunological process
asthma	Asthma	162660004	Asthma resolved
asthma	Asthma	56018004	Asthmatic breath sounds
asthma	Asthma	60845006	Breathlessness on exertion
asthma	Asthma	225057002	Brittle asthma
asthma	Asthma	233678006	Childhood asthma
asthma	Asthma	866881000000101	Chronic asthma with fixed airflow obstruction
asthma	Asthma	31387002	EIA - Exercise-induced asthma
asthma	Asthma	233683003	Hay fever with asthma
asthma	Asthma	12428000	Intrinsic asthma without status asthmaticus
asthma	Asthma	233679003	Late onset asthma
asthma	Asthma	734904007	Life threatening acute exacerbation of asthma
asthma	Asthma	1086711000000100	Life threatening acute exacerbation of intrinsic asthma
asthma	Asthma	195977004	Mixed asthma
asthma	Asthma	305665008	Seen by respiratory physician
asthma	Asthma	394967008	Suspected asthma
cancer	Bladder Cancer	399326009	Bladder cancer
cancer	Bladder Cancer	363518003	CA - Cancer of kidney
cancer	Bladder Cancer	720006006	Cancer care review
cancer	Bladder Cancer	92546004	Cancer in situ of urinary bladder
cancer	Bladder Cancer	448233000	Cancer of urinary organ
cancer	Bladder Cancer	255150000	Carcinoma in situ of urinary tract
cancer	Bladder Cancer	271468000	Malignant neoplasm of genitourinary organ
cancer	Bladder Cancer	419052002	Malignant tumor of urinary system
cancer	Bladder Cancer	94754000	Neoplasm of uncertain behavior of bladder
cancer	Bladder Cancer	189441007	Neoplasm of uncertain behavior of genitourinary organs
cancer	Bowel Cancer	254582000	Adenocarcinoma of rectum
cancer	Bowel Cancer	187762000	Anal carcinoma
cancer	Bowel Cancer	92537005	Anal intraepithelial neoplasia grade III
cancer	Bowel Cancer	363411007	Appendiceal cancer
cancer	Bowel Cancer	363412000	Ascending colon cancer
cancer	Bowel Cancer	294301000000103	Bowel cancer detected by national screening programme
cancer	Bowel Cancer	363508008	CA - Cancer of bowel
cancer	Bowel Cancer	363350007	CA - Cancer of caecum
cancer	Bowel Cancer	363406005	CA - Cancer of colon
cancer	Bowel Cancer	363421004	CA - Cancer of omentum
cancer	Bowel Cancer	363351006	CA - Cancer of rectum
cancer	Bowel Cancer	363409003	Ca descending colon
cancer	Bowel Cancer	363407001	Ca hepatic flexure - colon
cancer	Bowel Cancer	363414004	Ca rectosigmoid junction
cancer	Bowel Cancer	363410008	Ca sigmoid colon
cancer	Bowel Cancer	363413005	Ca splenic flexure - colon
cancer	Bowel Cancer	363408006	Ca transverse colon
cancer	Bowel Cancer	92531006	Cancer in situ of anal canal
cancer	Bowel Cancer	92568009	Cancer in situ of colon
cancer	Bowel Cancer	92696009	Cancer in situ of rectum
cancer	Bowel Cancer	363352004	Cancer of anal canal
cancer	Bowel Cancer	449377002	Cancer of pelvic peritoneum
cancer	Bowel Cancer	109853004	Cancer of the peritoneum, mesothelioma
cancer	Bowel Cancer	109837002	Cancer of the small intestine, overlapping sites
cancer	Bowel Cancer	92539008	Carcinoma in situ of appendix
cancer	Bowel Cancer	92542002	Carcinoma in situ of ascending colon
cancer	Bowel Cancer	92559007	Carcinoma in situ of caecum
cancer	Bowel Cancer	92575005	Carcinoma in situ of descending colon
cancer	Bowel Cancer	109850001	Carcinoma in situ of digestive organ
cancer	Bowel Cancer	92608001	Carcinoma in situ of hepatic flexure
cancer	Bowel Cancer	92695008	Carcinoma in situ of rectosigmoid junction
cancer	Bowel Cancer	189231007	Carcinoma in situ of rectum and rectosigmoid junction
cancer	Bowel Cancer	92708008	Carcinoma in situ of sigmoid colon
cancer	Bowel Cancer	189229003	Carcinoma in situ of splenic flexure
cancer	Bowel Cancer	92773000	Carcinoma in situ of transverse colon
cancer	Bowel Cancer	255081007	Carcinoma of caecum
cancer	Bowel Cancer	187761007	Carcinoma of rectum
cancer	Bowel Cancer	363403002	Duodenal cancer
cancer	Bowel Cancer	109841003	HCC - Hepatocellular carcinoma
cancer	Bowel Cancer	315058005	Hereditary nonpolyposis colon cancer
cancer	Bowel Cancer	849091000000106	High grade dysplasia of colon
cancer	Bowel Cancer	269456006	Malignant neoplasm of digestive organs and peritoneum
cancer	Bowel Cancer	428905002	Malignant neoplasm of gastrointestinal tract
cancer	Bowel Cancer	187752007	Malignant neoplasm of Meckel's diverticulum
cancer	Bowel Cancer	363370001	Malignant neoplasm of mesentery
cancer	Bowel Cancer	187809000	Malignant neoplasm of mesocolon
cancer	Bowel Cancer	187811009	Malignant neoplasm of mesorectum
cancer	Bowel Cancer	93947009	Malignant neoplasm of parietal peritoneum
cancer	Bowel Cancer	187760008	Malignant neoplasm of rectum, rectosigmoid junction and anus
cancer	Bowel Cancer	187804005	Malignant neoplasm of retrocaecal tissue
cancer	Bowel Cancer	363420003	Malignant neoplasm of retroperitoneum
cancer	Bowel Cancer	187801002	Malignant neoplasm of retroperitoneum and peritoneum
cancer	Bowel Cancer	187808008	Malignant neoplasm of specified parts of peritoneum
cancer	Bowel Cancer	187814001	Malignant neoplasm of the pouch of Douglas
cancer	Bowel Cancer	187757001	Malignant neoplasm, overlapping lesion of colon
cancer	Bowel Cancer	363490009	Malignant tumor of anal margin
cancer	Bowel Cancer	255077007	Malignant tumor of digestive organ
cancer	Bowel Cancer	363405009	Malignant tumor of ileum
cancer	Bowel Cancer	363404008	Malignant tumor of jejunum
cancer	Bowel Cancer	363509000	Malignant tumor of small bowel
cancer	Bowel Cancer	126837005	Neoplasm of large intestine
cancer	Bowel Cancer	126847008	Neoplasm of rectum
cancer	Bowel Cancer	94801006	Neoplasm of uncertain behavior of colon
cancer	Bowel Cancer	94872003	Neoplasm of uncertain behavior of ileum
cancer	Bowel Cancer	95024008	Neoplasm of uncertain behavior of rectum
cancer	Bowel Cancer	189399009	Neoplasm of uncertain behavior of retroperitoneum and peritoneum
cancer	Breast Cancer	189336000	Breast Ca in situ
cancer	Breast Cancer	254837009	Breast cancer
cancer	Breast Cancer	372095001	Ca breast - male
cancer	Breast Cancer	372064008	Cancer of female breast
cancer	Breast Cancer	109889007	Ductal carcinoma in situ of breast
cancer	Breast Cancer	109888004	LCIS (lobular carcinoma in situ) of breast
cancer	Breast Cancer	93680004	Malignant neoplasm of areola of female breast
cancer	Breast Cancer	188156001	Malignant neoplasm of axillary tail of female breast
cancer	Breast Cancer	188151006	Malignant neoplasm of central part of female breast
cancer	Breast Cancer	188153009	Malignant neoplasm of lower-inner quadrant of female breast
cancer	Breast Cancer	188155002	Malignant neoplasm of lower-outer quadrant of female breast
cancer	Breast Cancer	188147009	Malignant neoplasm of nipple and areola of female breast
cancer	Breast Cancer	188163001	Malignant neoplasm of nipple and areola of male breast
cancer	Breast Cancer	93924008	Malignant neoplasm of nipple of female breast
cancer	Breast Cancer	188152004	Malignant neoplasm of upper-inner quadrant of female breast
cancer	Breast Cancer	188154003	Malignant neoplasm of upper-outer quadrant of female breast
cancer	Cervical Cancer	371972005	Body of uterus Ca
cancer	Cervical Cancer	363443007	CA - Cancer of ovary
cancer	Cervical Cancer	363516004	CA - Cancer of penis
cancer	Cervical Cancer	399068003	CA - Cancer of prostate
cancer	Cervical Cancer	363454002	CA - Cancer of scrotum
cancer	Cervical Cancer	363459007	CA - Cancer of urethra
cancer	Cervical Cancer	371973000	CA - Cancer of uterus
cancer	Cervical Cancer	363354003	Ca cervix
cancer	Cervical Cancer	372097009	Ca cervix uteri - endocervix
cancer	Cervical Cancer	372099007	Ca cervix uteri - exocervix
cancer	Cervical Cancer	92791005	Cancer in situ of vagina
cancer	Cervical Cancer	92802003	Cancer in situ of vulva
cancer	Cervical Cancer	188230001	Cancer of body of penis
cancer	Cervical Cancer	371979001	Cancer of clitoris
cancer	Cervical Cancer	188192002	Cancer of endometrium
cancer	Cervical Cancer	363450006	Cancer of foreskin
cancer	Cervical Cancer	363451005	Cancer of glans penis
cancer	Cervical Cancer	448674007	Cancer of parametrium
cancer	Cervical Cancer	188219004	Cancer of undescended testis
cancer	Cervical Cancer	363458004	Cancer of ureter
cancer	Cervical Cancer	363445000	Cancer of vagina
cancer	Cervical Cancer	363367000	Cancer of vulva
cancer	Cervical Cancer	92550006	Carcinoma in situ of body of uterus
cancer	Cervical Cancer	92564006	Carcinoma in situ of cervix uteri
cancer	Cervical Cancer	92580001	Carcinoma in situ of endocervix
cancer	Cervical Cancer	92582009	Carcinoma in situ of endometrium
cancer	Cervical Cancer	92588008	Carcinoma in situ of exocervix
cancer	Cervical Cancer	92591008	Carcinoma in situ of fallopian tube
cancer	Cervical Cancer	92594000	Carcinoma in situ of female genital organ
cancer	Cervical Cancer	92669006	Carcinoma in situ of ovary
cancer	Cervical Cancer	188172009	Carcinoma of genitourinary organ
cancer	Cervical Cancer	255066001	Carcinoma of genitourinary organ
cancer	Cervical Cancer	188174005	Cervical carcinoma (uterus)
cancer	Cervical Cancer	285636001	Cervical intraepithelial neoplasia
cancer	Cervical Cancer	416669000	Chorioadenoma
cancer	Cervical Cancer	188188009	Choriocarcinoma
cancer	Cervical Cancer	702391001	Hypernephroma
cancer	Cervical Cancer	314968009	Local recurrence of malignant tumor of urinary bladder
cancer	Cervical Cancer	188242006	Malignant neoplasm of anterior wall of urinary bladder
cancer	Cervical Cancer	188244007	Malignant neoplasm of bladder neck
cancer	Cervical Cancer	188183000	Malignant neoplasm of cervical stump
cancer	Cervical Cancer	188190005	Malignant neoplasm of cornu of corpus uteri
cancer	Cervical Cancer	188189001	Malignant neoplasm of corpus uteri, excluding isthmus
cancer	Cervical Cancer	109876001	Malignant neoplasm of descended testis
cancer	Cervical Cancer	188240003	Malignant neoplasm of dome of urinary bladder
cancer	Cervical Cancer	188176007	Malignant neoplasm of endocervical canal
cancer	Cervical Cancer	188177003	Malignant neoplasm of endocervical gland
cancer	Cervical Cancer	188211001	Malignant neoplasm of greater vestibular (Bartholin's) gland
cancer	Cervical Cancer	188195000	Malignant neoplasm of isthmus of uterine body
cancer	Cervical Cancer	188250002	Malignant neoplasm of kidney parenchyma
cancer	Cervical Cancer	363446004	Malignant neoplasm of labia majora
cancer	Cervical Cancer	363447008	Malignant neoplasm of labia minora
cancer	Cervical Cancer	188241004	Malignant neoplasm of lateral wall of urinary bladder
cancer	Cervical Cancer	188198003	Malignant neoplasm of overlapping lesion of corpus uteri
cancer	Cervical Cancer	188253000	Malignant neoplasm of pelviureteric junction
cancer	Cervical Cancer	188243001	Malignant neoplasm of posterior wall of urinary bladder
cancer	Cervical Cancer	188252005	Malignant neoplasm of renal calyx
cancer	Cervical Cancer	188234005	Malignant neoplasm of seminal vesicle
cancer	Cervical Cancer	188184006	Malignant neoplasm of squamocolumnar junction of cervix
cancer	Cervical Cancer	188239000	Malignant neoplasm of trigone of urinary bladder
cancer	Cervical Cancer	188235006	Malignant neoplasm of tunica vaginalis
cancer	Cervical Cancer	188245008	Malignant neoplasm of ureteric orifice
cancer	Cervical Cancer	428322007	Malignant neoplasm of uterine adnexa
cancer	Cervical Cancer	188209005	Malignant neoplasm of vaginal vault
cancer	Cervical Cancer	188180002	Malignant neoplasm, overlapping lesion of cervix uteri
cancer	Cervical Cancer	417554000	Malignant teratoma of descended testis
cancer	Cervical Cancer	416769008	Malignant teratoma of testis
cancer	Cervical Cancer	417417007	Malignant teratoma of undescended testis
cancer	Cervical Cancer	363444001	Malignant tumor of fallopian tube
cancer	Cervical Cancer	363514001	Malignant tumor of female genital organ
cancer	Cervical Cancer	363515000	Malignant tumor of male genital organ
cancer	Cervical Cancer	363457009	Malignant tumor of renal pelvis
cancer	Cervical Cancer	363453008	Malignant tumor of spermatic cord
cancer	Cervical Cancer	363449006	Malignant tumor of testis
cancer	Cervical Cancer	363456000	Malignant tumor of urachus
cancer	Cervical Cancer	276873004	Mild dysplasia of vulva
cancer	Cervical Cancer	276871002	Mild vaginal dysplasia
cancer	Cervical Cancer	276874005	Moderate dysplasia of vulva
cancer	Cervical Cancer	276872009	Moderate vaginal dysplasia
cancer	Cervical Cancer	94974001	Neoplasm of uncertain behavior of ovary
cancer	Cervical Cancer	95005005	Neoplasm of uncertain behavior of placenta
cancer	Cervical Cancer	95167003	Neoplasm of uncertain behavior of uterus
cancer	Cervical Cancer	95170004	Neoplasm of uncertain behavior of vagina
cancer	Cervical Cancer	95183003	Neoplasm of uncertain behavior of vulva
cancer	Cervical Cancer	109878000	Overlapping malignant neoplasm of female genital organs
cancer	Cervical Cancer	721567004	Primary malignant neoplasm of placenta
cancer	Cervical Cancer	275419009	Primary vulval cancer
cancer	Cervical Cancer	313429000	Seminoma of descended testis
cancer	Cervical Cancer	255107005	Seminoma of testis
cancer	Cervical Cancer	313428008	Seminoma of undescended testis
cancer	Cervical Cancer	276875006	Severe dysplasia of vulva
cancer	Cervical Cancer	128767001	Trophoblastic tumor, epithelioid
cancer	Cervical Cancer	399933001	Vulval intraepithelial neoplasia
cancer	Other Cancers	127225006	[M]Chronic myelomonocytic leukaemia
cancer	Other Cancers	109994006	[M]Idiopathic thrombocythaemia
cancer	Other Cancers	188478004	[X]Malignant neoplasms of independent (primary) multiple sites classification terms
cancer	Other Cancers	277597005	5Q minus syndrome
cancer	Other Cancers	236441006	Acquired renal cyst with neoplastic change
cancer	Other Cancers	118614007	Acute infancy reticulosis
cancer	Other Cancers	91855006	Acute leukaemia
cancer	Other Cancers	91857003	Acute lymphoid leukaemia
cancer	Other Cancers	277601005	Acute monoblastic leukaemia
cancer	Other Cancers	413441006	Acute monoblastic leukaemia
cancer	Other Cancers	91861009	Acute myelocytic leukaemia
cancer	Other Cancers	109991003	Acute myelofibrosis
cancer	Other Cancers	110005000	Acute myelomonocytic leukaemia (clinical)
cancer	Other Cancers	110004001	Acute promyelocytic leukaemia (clinical)
cancer	Other Cancers	363355002	Adrenal gland malignancy
cancer	Other Cancers	302835009	Adrenal medullary paraganglioma
cancer	Other Cancers	110007008	Adult T-cell leukaemia
cancer	Other Cancers	188729005	Adult T-cell leukaemia
cancer	Other Cancers	188728002	Aleukaemic lymphoid leukaemia
cancer	Other Cancers	92530007	Ampullary carcinoma in situ
cancer	Other Cancers	448212009	Anaplastic large cell lymphoma, ALK negative
cancer	Other Cancers	738770003	Anaplastic lymphoma kinase positive anaplastic large cell lymphoma
cancer	Other Cancers	414166008	Angiocentric T-cell lymphoma
cancer	Other Cancers	109844006	Angiosarcoma of liver
cancer	Other Cancers	716872004	Antineoplastic chemotherapy regimen
cancer	Other Cancers	512691000000101	Awaiting chemotherapy
cancer	Other Cancers	92503002	BANF - Bilateral acoustic neurofibromatosis
cancer	Other Cancers	277571004	B-cell acute lymphoblastic leukaemia
cancer	Other Cancers	277473004	B-cell chronic lymphocytic leukaemia
cancer	Other Cancers	92814006	B-cell chronic lymphocytic leukaemia
cancer	Other Cancers	277619001	B-cell prolymphocytic leukaemia
cancer	Other Cancers	92027006	Benign bone tumor
cancer	Other Cancers	118617000	BL - Burkitt's lymphoma
cancer	Other Cancers	445105005	Blastic plasmacytoid dendritic cell neoplasm
cancer	Other Cancers	94222008	Bony metastasis
cancer	Other Cancers	71232009	Borderline cystosarcoma phyllodes
cancer	Other Cancers	884601000000103	Bowel scope (flexible sigmoidoscopy) screen: cancer detected
cancer	Other Cancers	188512009	Burkitt lymphoma of intra-abdominal lymph nodes
cancer	Other Cancers	188511002	Burkitt lymphoma of intrathoracic lymph nodes
cancer	Other Cancers	188513004	Burkitt lymphoma of lymph nodes of axilla and upper limb
cancer	Other Cancers	188510001	Burkitt lymphoma of lymph nodes of head, face and neck
cancer	Other Cancers	188516007	Burkitt lymphoma of spleen
cancer	Other Cancers	363346000	CA - Cancer
cancer	Other Cancers	363386008	CA - Cancer of buccal mucosa
cancer	Other Cancers	363402007	CA - Cancer of esophagus
cancer	Other Cancers	363385007	CA - Cancer of floor of mouth
cancer	Other Cancers	363382005	CA - Cancer of gum
cancer	Other Cancers	363429002	CA - Cancer of larynx
cancer	Other Cancers	363348004	CA - Cancer of lip
cancer	Other Cancers	187692001	CA - Cancer of nasopharynx
cancer	Other Cancers	363392002	CA - Cancer of oropharynx
cancer	Other Cancers	363390005	CA - Cancer of palate
cancer	Other Cancers	363418001	CA - Cancer of pancreas
cancer	Other Cancers	363379000	CA - Cancer of parotid gland
cancer	Other Cancers	363492001	CA - Cancer of peritoneum
cancer	Other Cancers	363507003	CA - Cancer of pharynx
cancer	Other Cancers	363482009	CA - Cancer of pituitary gland
cancer	Other Cancers	363433009	CA - Cancer of pleura
cancer	Other Cancers	363438000	CA - Cancer of spine
cancer	Other Cancers	363349007	CA - Cancer of stomach
cancer	Other Cancers	363375006	CA - Cancer of tongue
cancer	Other Cancers	363393007	CA - Cancer of tonsil
cancer	Other Cancers	363432004	CA - Cancer of trachea
cancer	Other Cancers	255052006	CA - Cancer of unknown origin
cancer	Other Cancers	254900004	CA - Carcinoma of prostate
cancer	Other Cancers	405843009	CA - Disseminated cancer
cancer	Other Cancers	93870000	CA - Liver cancer
cancer	Other Cancers	363358000	CA - Lung cancer
cancer	Other Cancers	363505006	CA - Mouth cancer
cancer	Other Cancers	128462008	CA - Secondary cancer
cancer	Other Cancers	187742008	Ca Body - stomach
cancer	Other Cancers	187791002	Ca body of pancreas
cancer	Other Cancers	187732006	Ca cardia - stomach
cancer	Other Cancers	363416002	Ca extrahepatic bile ducts
cancer	Other Cancers	187741001	Ca fundus - stomach
cancer	Other Cancers	269460009	Ca greater curvature - stomach
cancer	Other Cancers	363419009	Ca head of pancreas
cancer	Other Cancers	187777008	Ca intrahepatic bile ducts
cancer	Other Cancers	187841006	Ca larynx - glottis
cancer	Other Cancers	363430007	Ca larynx - subglottis
cancer	Other Cancers	187842004	Ca larynx - supraglottis
cancer	Other Cancers	269459004	Ca lesser curvature - stomach
cancer	Other Cancers	95214007	Ca liver - primary
cancer	Other Cancers	187727005	Ca lower third esophagus
cancer	Other Cancers	372065009	Ca main bronchus
cancer	Other Cancers	187726001	Ca middle third esophagus
cancer	Other Cancers	187952001	Ca pelvic bones/sacrum/coccyx
cancer	Other Cancers	187736009	Ca pylorus - stomach
cancer	Other Cancers	187920001	Ca ribs/sternum/clavicle
cancer	Other Cancers	187792009	Ca tail of pancreas
cancer	Other Cancers	187725002	Ca upper third esophagus
cancer	Other Cancers	395099008	Cancer confirmed
cancer	Other Cancers	109355002	Cancer in situ
cancer	Other Cancers	92549006	Cancer in situ of body of stomach
cancer	Other Cancers	92560002	Cancer in situ of cardia of stomach
cancer	Other Cancers	92570000	Cancer in situ of common bile duct
cancer	Other Cancers	92574009	Cancer in situ of cystic duct
cancer	Other Cancers	92585006	Cancer in situ of esophagus
cancer	Other Cancers	92590009	Cancer in situ of eye
cancer	Other Cancers	92605003	Cancer in situ of gum
cancer	Other Cancers	92612007	Cancer in situ of hypopharynx
cancer	Other Cancers	92634009	Cancer in situ of larynx
cancer	Other Cancers	92660005	Cancer in situ of mouth
cancer	Other Cancers	92668003	Cancer in situ of oropharynx
cancer	Other Cancers	92672004	Cancer in situ of pancreas
cancer	Other Cancers	92679008	Cancer in situ of penis
cancer	Other Cancers	92681005	Cancer in situ of pharynx
cancer	Other Cancers	92754004	Cancer in situ of spleen
cancer	Other Cancers	92767001	Cancer in situ of thyroid
cancer	Other Cancers	92769003	Cancer in situ of tongue
cancer	Other Cancers	94161006	Cancer metastatic to adrenal gland
cancer	Other Cancers	94225005	Cancer metastatic to brain
cancer	Other Cancers	188469005	Cancer metastatic to cervix
cancer	Other Cancers	94275007	Cancer metastatic to duodenum
cancer	Other Cancers	94336001	Cancer metastatic to iliac lymph nodes
cancer	Other Cancers	94347008	Cancer metastatic to intra-abdominal lymph nodes
cancer	Other Cancers	94350006	Cancer metastatic to intrapelvic lymph nodes
cancer	Other Cancers	94351005	Cancer metastatic to intrathoracic lymph nodes
cancer	Other Cancers	94360002	Cancer metastatic to kidney
cancer	Other Cancers	94381002	Cancer metastatic to liver
cancer	Other Cancers	94391008	Cancer metastatic to lung
cancer	Other Cancers	94392001	Cancer metastatic to lymph nodes
cancer	Other Cancers	94395004	Cancer metastatic to lymph nodes of lower limb
cancer	Other Cancers	94396003	Cancer metastatic to lymph nodes of multiple sites
cancer	Other Cancers	94398002	Cancer metastatic to lymph nodes of upper limb
cancer	Other Cancers	94409002	Cancer metastatic to mediastinum
cancer	Other Cancers	94410007	Cancer metastatic to mesenteric lymph nodes
cancer	Other Cancers	94442001	Cancer metastatic to nervous system
cancer	Other Cancers	94455000	Cancer metastatic to ovary
cancer	Other Cancers	94627008	Cancer metastatic to peritoneum
cancer	Other Cancers	94493005	Cancer metastatic to pleura
cancer	Other Cancers	94503003	Cancer metastatic to prostate
cancer	Other Cancers	94513006	Cancer metastatic to rectum
cancer	Other Cancers	94515004	Cancer metastatic to respiratory tract
cancer	Other Cancers	94579000	Cancer metastatic to skin
cancer	Other Cancers	94580002	Cancer metastatic to small intestine
cancer	Other Cancers	94186002	Cancer metastatic to urinary bladder
cancer	Other Cancers	94663008	Cancer metastatic to urinary tract
cancer	Other Cancers	94665001	Cancer metastatic to uterus
cancer	Other Cancers	94668004	Cancer metastatic to vagina
cancer	Other Cancers	94681006	Cancer metastatic to vulva
cancer	Other Cancers	449224009	Cancer of anterior mediastinum
cancer	Other Cancers	447883002	Cancer of carotid body
cancer	Other Cancers	449420002	Cancer of cerebellum
cancer	Other Cancers	448868009	Cancer of lateral wall of oropharynx
cancer	Other Cancers	448668007	Cancer of mandible
cancer	Other Cancers	449067008	Cancer of parietal pleura
cancer	Other Cancers	363483004	Cancer of pineal gland
cancer	Other Cancers	448670003	Cancer of posterior mediastinum
cancer	Other Cancers	449096009	Cancer of respiratory system
cancer	Other Cancers	363474009	Cancer of the cerebral meninges
cancer	Other Cancers	109948008	Cancer of the eye and adnexa, overlapping sites
cancer	Other Cancers	109830000	Cancer of the floor of mouth, overlapping sites
cancer	Other Cancers	109378008	Cancer, mesothelioma
cancer	Other Cancers	255086002	Carcinoma common bile duct
cancer	Other Cancers	92527000	Carcinoma in situ of adrenal gland
cancer	Other Cancers	189258000	Carcinoma in situ of aryepiglottic fold
cancer	Other Cancers	189262006	Carcinoma in situ of bronchus and lung
cancer	Other Cancers	92558004	Carcinoma in situ of buccal mucosa
cancer	Other Cancers	189263001	Carcinoma in situ of carina
cancer	Other Cancers	189253009	Carcinoma in situ of cricoid cartilage
cancer	Other Cancers	92584005	Carcinoma in situ of epiglottis
cancer	Other Cancers	92664001	Carcinoma in situ of epipharynx
cancer	Other Cancers	92586007	Carcinoma in situ of ethmoid sinus
cancer	Other Cancers	92587003	Carcinoma in situ of eustachian tube
cancer	Other Cancers	189259008	Carcinoma in situ of false vocal cord
cancer	Other Cancers	92595004	Carcinoma in situ of floor of mouth
cancer	Other Cancers	92597007	Carcinoma in situ of frontal sinus
cancer	Other Cancers	92599005	Carcinoma in situ of gallbladder
cancer	Other Cancers	92603005	Carcinoma in situ of glottis
cancer	Other Cancers	189243008	Carcinoma in situ of hepatic duct
cancer	Other Cancers	92643000	Carcinoma in situ of lip
cancer	Other Cancers	271325000	Carcinoma in situ of lip, oral cavity and pharynx
cancer	Other Cancers	92644006	Carcinoma in situ of liver
cancer	Other Cancers	271525004	Carcinoma in situ of liver and biliary system
cancer	Other Cancers	92648009	Carcinoma in situ of lower 1/3 esophagus
cancer	Other Cancers	189267000	Carcinoma in situ of lower lobe bronchus and lung
cancer	Other Cancers	92650001	Carcinoma in situ of main bronchus
cancer	Other Cancers	92653004	Carcinoma in situ of male genital organ
cancer	Other Cancers	92655006	Carcinoma in situ of maxillary antrum
cancer	Other Cancers	189266009	Carcinoma in situ of middle lobe bronchus and lung
cancer	Other Cancers	92663007	Carcinoma in situ of nasal cavity
cancer	Other Cancers	92670007	Carcinoma in situ of palate
cancer	Other Cancers	92675002	Carcinoma in situ of parathyroid gland
cancer	Other Cancers	92683008	Carcinoma in situ of pituitary gland
cancer	Other Cancers	92685001	Carcinoma in situ of pleura
cancer	Other Cancers	92692006	Carcinoma in situ of pyloric antrum
cancer	Other Cancers	189251006	Carcinoma in situ of respiratory system
cancer	Other Cancers	189212001	Carcinoma in situ of salivary gland
cancer	Other Cancers	92706007	Carcinoma in situ of scrotum
cancer	Other Cancers	92753005	Carcinoma in situ of sphenoid sinus
cancer	Other Cancers	92756002	Carcinoma in situ of stomach
cancer	Other Cancers	92764008	Carcinoma in situ of testis
cancer	Other Cancers	189252004	Carcinoma in situ of thyroid cartilage
cancer	Other Cancers	92772005	Carcinoma in situ of trachea
cancer	Other Cancers	189265008	Carcinoma in situ of upper lobe bronchus and lung
cancer	Other Cancers	447949005	Carcinoma of cheek
cancer	Other Cancers	372140005	Carcinoma of gallbladder
cancer	Other Cancers	269515006	Carcinoma of lip
cancer	Other Cancers	187598005	Carcinoma of lip, oral cavity and pharynx
cancer	Other Cancers	255069008	Carcinoma of lip, oral cavity and pharynx
cancer	Other Cancers	307593001	Carcinomatosis
cancer	Other Cancers	87364003	Central neuroblastoma
cancer	Other Cancers	94248000	Cerebral metastases
cancer	Other Cancers	92818009	CGL - Chronic granulocytic leukaemia
cancer	Other Cancers	367336001	Chemotherapy
cancer	Other Cancers	31186001	Chondroma
cancer	Other Cancers	188733003	Chronic eosinophilic leukaemia
cancer	Other Cancers	92812005	Chronic leukaemia
cancer	Other Cancers	188745007	Chronic monocytic leukaemia
cancer	Other Cancers	188734009	Chronic neutrophilic leukaemia
cancer	Other Cancers	863741000000108	Clinical stage A chronic lymphocytic leukaemia
cancer	Other Cancers	863761000000109	Clinical stage B chronic lymphocytic leukaemia
cancer	Other Cancers	863781000000100	Clinical stage C chronic lymphocytic leukaemia
cancer	Other Cancers	92824003	Clinical von Reclinghausen's disease
cancer	Other Cancers	400122007	CTCL - Cutaneous T-cell lymphoma
cancer	Other Cancers	1091861000000100	Cutaneous follicle centre lymphoma
cancer	Other Cancers	277613000	Cutaneous/peripheral T-cell lymphoma
cancer	Other Cancers	253006001	Delta cell tumor
cancer	Other Cancers	93451002	Di Guglielmo's disease
cancer	Other Cancers	65399007	Differentiated progressive histiocytosis
cancer	Other Cancers	847741000000106	Diffuse large B-cell lymphoma
cancer	Other Cancers	302842009	Diffuse malignant lymphoma - centroblastic
cancer	Other Cancers	109969005	Diffuse malignant lymphoma - histiocytic
cancer	Other Cancers	188674006	Diffuse malignant lymphoma - small non-cleaved cell
cancer	Other Cancers	109962001	Diffuse non-Hodgkin lymphoma
cancer	Other Cancers	188679001	Diffuse non-Hodgkin lymphoma undifferentiated (diffuse)
cancer	Other Cancers	109965004	Diffuse non-Hodgkin lymphoma, lymphoblastic
cancer	Other Cancers	236385009	Drash syndrome
cancer	Other Cancers	277654008	EACTL - Enteropathy-associated T-cell lymphoma
cancer	Other Cancers	129000002	Eosinophilic granuloma
cancer	Other Cancers	109385007	Epidemic Kaposi's sarcoma
cancer	Other Cancers	109992005	Erythrocythaemia
cancer	Other Cancers	109996008	Erythrodysplasia
cancer	Other Cancers	188718006	Extramedullary plasmacytoma
cancer	Other Cancers	445269007	Extranodal marginal zone B-cell lymphoma of mucosa-associated lymphoid tissue
cancer	Other Cancers	847481000000109	Follicular lymphoma grade 1
cancer	Other Cancers	847631000000107	Follicular lymphoma grade 2
cancer	Other Cancers	847651000000100	Follicular lymphoma grade 3
cancer	Other Cancers	847691000000108	Follicular lymphoma grade 3a
cancer	Other Cancers	847701000000108	Follicular lymphoma grade 3b
cancer	Other Cancers	277641001	Follicular malignant lymphoma - large cell
cancer	Other Cancers	277625002	Follicular malignant lymphoma - small cleaved cell
cancer	Other Cancers	308121000	Follicular non-Hodgkin lymphoma
cancer	Other Cancers	363353009	Gallbladder Ca
cancer	Other Cancers	420120006	Gastrointestinal stromal sarcoma
cancer	Other Cancers	188732008	Granulocytic leukaemia
cancer	Other Cancers	188738007	Granulocytic sarcoma
cancer	Other Cancers	94719007	Granulocytic sarcoma
cancer	Other Cancers	269475001	Haematologic malignancy
cancer	Other Cancers	118613001	Hairy cell leukaemia
cancer	Other Cancers	118599009	HD - Hodgkin's disease
cancer	Other Cancers	109843000	Hepatoblastoma
cancer	Other Cancers	445406001	Hepatosplenic T-cell lymphoma
cancer	Other Cancers	188744006	Histiocytic leukaemia
cancer	Other Cancers	109988003	Histiocytic sarcoma
cancer	Other Cancers	93522004	Hodgkin disease of intrathoracic lymph nodes
cancer	Other Cancers	93524003	Hodgkin disease of lymph nodes of head, face AND/OR neck
cancer	Other Cancers	93526001	Hodgkin disease of lymph nodes of multiple sites
cancer	Other Cancers	93527005	Hodgkin disease of spleen
cancer	Other Cancers	118610003	Hodgkin disease, lymphocytic depletion
cancer	Other Cancers	93494007	Hodgkin disease, lymphocytic-histiocytic predominance of intrapelvic lymph nodes
cancer	Other Cancers	188558005	Hodgkin disease, lymphocytic-histiocytic predominance of lymph nodes of axilla and upper limb
cancer	Other Cancers	188554007	Hodgkin disease, lymphocytic-histiocytic predominance of lymph nodes of head, face and neck
cancer	Other Cancers	188562004	Hodgkin disease, lymphocytic-histiocytic predominance of lymph nodes of multiple sites
cancer	Other Cancers	118609008	Hodgkin disease, mixed cellularity
cancer	Other Cancers	188578002	Hodgkin disease, mixed cellularity of lymph nodes of axilla and upper limb
cancer	Other Cancers	188575004	Hodgkin disease, mixed cellularity of lymph nodes of head, face and neck
cancer	Other Cancers	118608000	Hodgkin disease, nodular sclerosis
cancer	Other Cancers	188566001	Hodgkin disease, nodular sclerosis of intrathoracic lymph nodes
cancer	Other Cancers	188568000	Hodgkin disease, nodular sclerosis of lymph nodes of axilla and upper limb
cancer	Other Cancers	188565002	Hodgkin disease, nodular sclerosis of lymph nodes of head, face and neck
cancer	Other Cancers	188572001	Hodgkin disease, nodular sclerosis of lymph nodes of multiple sites
cancer	Other Cancers	188534006	Hodgkin granuloma of lymph nodes of head, face and neck
cancer	Other Cancers	188538009	Hodgkin granuloma of lymph nodes of inguinal region and lower limb
cancer	Other Cancers	118607005	Hodgkin lymphoma, lymphocyte-rich
cancer	Other Cancers	118605002	Hodgkin lymphoma, nodular lymphocyte predominance
cancer	Other Cancers	93549004	Hodgkin sarcoma of intrathoracic lymph nodes
cancer	Other Cancers	275524009	Immunoproliferative neoplasm
cancer	Other Cancers	428100006	Intrathoracic malignant neoplasm
cancer	Other Cancers	445227008	Juvenile myelomonocytic leukaemia
cancer	Other Cancers	109989006	Kahler's disease
cancer	Other Cancers	109388009	Kaposi sarcoma of palate
cancer	Other Cancers	188029000	Kaposi sarcoma of soft tissue
cancer	Other Cancers	313427003	Lambda light chain myeloma
cancer	Other Cancers	109976000	Lennert's lymphoma
cancer	Other Cancers	93143009	Leukaemia
cancer	Other Cancers	277615007	Low grade B-cell lymphoma
cancer	Other Cancers	93880001	Lung cancer
cancer	Other Cancers	188725004	Lymphatic leukaemia
cancer	Other Cancers	118600007	Lymphoma
cancer	Other Cancers	277606000	Lymphoreticular tumor
cancer	Other Cancers	188498009	Lymphosarcoma
cancer	Other Cancers	188487008	Lymphosarcoma and reticulosarcoma
cancer	Other Cancers	188503007	Lymphosarcoma of lymph nodes of axilla and upper limb
cancer	Other Cancers	188500005	Lymphosarcoma of lymph nodes of head, face and neck
cancer	Other Cancers	188504001	Lymphosarcoma of lymph nodes of inguinal region and lower limb
cancer	Other Cancers	271568003	Malig neoplasm of lower lip, oral aspect
cancer	Other Cancers	236005001	Malignant ascites
cancer	Other Cancers	118612006	Malignant histiocytosis
cancer	Other Cancers	188641006	Malignant histiocytosis of lymph nodes of axilla and upper limb
cancer	Other Cancers	109980005	Malignant immunoproliferative disease
cancer	Other Cancers	93191005	Malignant lymphoma of intra-abdominal lymph nodes
cancer	Other Cancers	93192003	Malignant lymphoma of intrapelvic lymph nodes
cancer	Other Cancers	93193008	Malignant lymphoma of intrathoracic lymph nodes
cancer	Other Cancers	93194002	Malignant lymphoma of lymph nodes of axilla AND/OR upper limb
cancer	Other Cancers	93195001	Malignant lymphoma of lymph nodes of head, face AND/OR neck
cancer	Other Cancers	93197009	Malignant lymphoma of lymph nodes of multiple sites
cancer	Other Cancers	93198004	Malignant lymphoma of spleen
cancer	Other Cancers	118601006	Malignant lymphoma, non-Hodgkin's type
cancer	Other Cancers	118615008	Malignant mast cell tumor
cancer	Other Cancers	188660004	Malignant mast cell tumors
cancer	Other Cancers	363494000	Malignant mediastinal tumor
cancer	Other Cancers	274087000	Malignant melanoma of eye
cancer	Other Cancers	254645002	Malignant mesothelioma of pleura
cancer	Other Cancers	188366002	Malignant neoplasm of abdomen
cancer	Other Cancers	187724003	Malignant neoplasm of abdominal esophagus
cancer	Other Cancers	187694000	Malignant neoplasm of adenoid
cancer	Other Cancers	371964008	Malignant neoplasm of adrenal cortex
cancer	Other Cancers	371965009	Malignant neoplasm of adrenal medulla
cancer	Other Cancers	187681002	Malignant neoplasm of anterior epiglottis
cancer	Other Cancers	187652003	Malignant neoplasm of anterior portion of floor of mouth
cancer	Other Cancers	187708004	Malignant neoplasm of aryepiglottic fold, hypopharyngeal aspect
cancer	Other Cancers	187843009	Malignant neoplasm of arytenoid cartilage
cancer	Other Cancers	187833006	Malignant neoplasm of auditory tube, middle ear and mastoid air cells
cancer	Other Cancers	187631006	Malignant neoplasm of base of tongue dorsal surface
cancer	Other Cancers	271467005	Malignant neoplasm of bone, connective tissue, skin and breast
cancer	Other Cancers	187900002	Malignant neoplasm of bones of skull and face
cancer	Other Cancers	428061005	Malignant neoplasm of brain
cancer	Other Cancers	363473003	Malignant neoplasm of brainstem
cancer	Other Cancers	1090881000000100	Malignant neoplasm of bronchus or lung
cancer	Other Cancers	187734007	Malignant neoplasm of cardioesophageal junction of stomach
cancer	Other Cancers	187857006	Malignant neoplasm of carina of bronchus
cancer	Other Cancers	187938003	Malignant neoplasm of carpal bone - lunate
cancer	Other Cancers	187937008	Malignant neoplasm of carpal bone - scaphoid
cancer	Other Cancers	187987001	Malignant neoplasm of cartilage of ear
cancer	Other Cancers	363477002	Malignant neoplasm of cauda equina
cancer	Other Cancers	372062007	Malignant neoplasm of central nervous system
cancer	Other Cancers	188282004	Malignant neoplasm of cerebral cortex
cancer	Other Cancers	188295009	Malignant neoplasm of cerebral peduncle
cancer	Other Cancers	363471001	Malignant neoplasm of cerebral ventricles
cancer	Other Cancers	188280007	Malignant neoplasm of cerebrum (excluding lobes and ventricles)
cancer	Other Cancers	187722004	Malignant neoplasm of cervical esophagus
cancer	Other Cancers	712750007	Malignant neoplasm of chest wall
cancer	Other Cancers	188292007	Malignant neoplasm of choroid plexus
cancer	Other Cancers	188263008	Malignant neoplasm of ciliary body
cancer	Other Cancers	93757004	Malignant neoplasm of clavicle
cancer	Other Cancers	187957007	Malignant neoplasm of coccygeal vertebra
cancer	Other Cancers	93763008	Malignant neoplasm of common bile duct
cancer	Other Cancers	188015001	Malignant neoplasm of connective and soft tissue of abdomen
cancer	Other Cancers	188016000	Malignant neoplasm of connective and soft tissue of abdominal wall
cancer	Other Cancers	188010006	Malignant neoplasm of connective and soft tissue of axilla
cancer	Other Cancers	188020001	Malignant neoplasm of connective and soft tissue of buttock
cancer	Other Cancers	188004006	Malignant neoplasm of connective and soft tissue of foot
cancer	Other Cancers	187994003	Malignant neoplasm of connective and soft tissue of forearm
cancer	Other Cancers	187995002	Malignant neoplasm of connective and soft tissue of hand
cancer	Other Cancers	188000002	Malignant neoplasm of connective and soft tissue of hip
cancer	Other Cancers	187999008	Malignant neoplasm of connective and soft tissue of hip and lower limb
cancer	Other Cancers	188003000	Malignant neoplasm of connective and soft tissue of lower leg
cancer	Other Cancers	188019007	Malignant neoplasm of connective and soft tissue of pelvis
cancer	Other Cancers	188022009	Malignant neoplasm of connective and soft tissue of perineum
cancer	Other Cancers	187992004	Malignant neoplasm of connective and soft tissue of shoulder
cancer	Other Cancers	188001003	Malignant neoplasm of connective and soft tissue of thigh and upper leg
cancer	Other Cancers	188009001	Malignant neoplasm of connective and soft tissue of thorax
cancer	Other Cancers	187997005	Malignant neoplasm of connective and soft tissue of thumb
cancer	Other Cancers	187991006	Malignant neoplasm of connective and soft tissue of upper limb and shoulder
cancer	Other Cancers	187993009	Malignant neoplasm of connective and soft tissue, upper arm
cancer	Other Cancers	188017009	Malignant neoplasm of connective and soft tissues of lumbar spine
cancer	Other Cancers	188013008	Malignant neoplasm of connective and soft tissues of thoracic spine
cancer	Other Cancers	188301005	Malignant neoplasm of corpus callosum
cancer	Other Cancers	187925006	Malignant neoplasm of costal cartilage
cancer	Other Cancers	188340000	Malignant neoplasm of craniopharyngeal duct
cancer	Other Cancers	187844003	Malignant neoplasm of cricoid cartilage
cancer	Other Cancers	188265001	Malignant neoplasm of crystalline lens
cancer	Other Cancers	93770008	Malignant neoplasm of cystic duct
cancer	Other Cancers	187633009	Malignant neoplasm of dorsal surface of tongue
cancer	Other Cancers	187798008	Malignant neoplasm of ectopic pancreatic tissue
cancer	Other Cancers	371982006	Malignant neoplasm of endocrine gland
cancer	Other Cancers	363426009	Malignant neoplasm of ethmoid sinus
cancer	Other Cancers	363461003	Malignant neoplasm of eye
cancer	Other Cancers	188261005	Malignant neoplasm of eyeball excluding conjunctiva, cornea, retina and choroid
cancer	Other Cancers	187675005	Malignant neoplasm of faucial pillar
cancer	Other Cancers	93798006	Malignant neoplasm of femur
cancer	Other Cancers	187949009	Malignant neoplasm of fifth metacarpal bone
cancer	Other Cancers	363467004	Malignant neoplasm of frontal lobe
cancer	Other Cancers	93814004	Malignant neoplasm of glomus jugulare
cancer	Other Cancers	188353002	Malignant neoplasm of head, neck and face
cancer	Other Cancers	187784000	Malignant neoplasm of hepatic duct
cancer	Other Cancers	93827000	Malignant neoplasm of hilus of lung
cancer	Other Cancers	187932002	Malignant neoplasm of humerus
cancer	Other Cancers	188286001	Malignant neoplasm of hypothalamus
cancer	Other Cancers	93833009	Malignant neoplasm of ilium
cancer	Other Cancers	187773007	Malignant neoplasm of interlobular bile ducts
cancer	Other Cancers	187776004	Malignant neoplasm of interlobular biliary canals
cancer	Other Cancers	93841009	Malignant neoplasm of intrathoracic organs
cancer	Other Cancers	188264002	Malignant neoplasm of iris
cancer	Other Cancers	93842002	Malignant neoplasm of ischium
cancer	Other Cancers	187666008	Malignant neoplasm of junction of hard and soft palate
cancer	Other Cancers	187685006	Malignant neoplasm of junctional region of epiglottis
cancer	Other Cancers	188274004	Malignant neoplasm of lacrimal duct
cancer	Other Cancers	188272000	Malignant neoplasm of lacrimal gland
cancer	Other Cancers	188273005	Malignant neoplasm of lacrimal sac
cancer	Other Cancers	363399006	Malignant neoplasm of laryngopharynx
cancer	Other Cancers	187653008	Malignant neoplasm of lateral portion of floor of mouth
cancer	Other Cancers	187622006	Malignant neoplasm of lip, oral aspect
cancer	Other Cancers	271323007	Malignant neoplasm of lip, oral cavity and pharynx
cancer	Other Cancers	187767006	Malignant neoplasm of liver and intrahepatic bile ducts
cancer	Other Cancers	449627008	Malignant neoplasm of long bone of lower limb
cancer	Other Cancers	187660002	Malignant neoplasm of lower buccal sulcus
cancer	Other Cancers	187662005	Malignant neoplasm of lower labial sulcus
cancer	Other Cancers	187604008	Malignant neoplasm of lower lip, external
cancer	Other Cancers	187614004	Malignant neoplasm of lower lip, frenulum
cancer	Other Cancers	187869003	Malignant neoplasm of lower lobe bronchus
cancer	Other Cancers	187870002	Malignant neoplasm of lower lobe of lung
cancer	Other Cancers	187868006	Malignant neoplasm of lower lobe, bronchus or lung
cancer	Other Cancers	430621000	Malignant neoplasm of lower respiratory tract
cancer	Other Cancers	187918004	Malignant neoplasm of lumbar vertebra
cancer	Other Cancers	363378008	Malignant neoplasm of major salivary glands
cancer	Other Cancers	93888008	Malignant neoplasm of maxilla
cancer	Other Cancers	187968007	Malignant neoplasm of medial cuneiform
cancer	Other Cancers	188296005	Malignant neoplasm of medulla oblongata
cancer	Other Cancers	255091001	Malignant neoplasm of metacarpal bones
cancer	Other Cancers	187866005	Malignant neoplasm of middle lobe of lung
cancer	Other Cancers	187864008	Malignant neoplasm of middle lobe, bronchus or lung
cancer	Other Cancers	187635002	Malignant neoplasm of midline of tongue
cancer	Other Cancers	187854004	Malignant neoplasm of mucosa of trachea
cancer	Other Cancers	93916003	Malignant neoplasm of nasal bone
cancer	Other Cancers	363422006	Malignant neoplasm of nasal cavities
cancer	Other Cancers	187828007	Malignant neoplasm of nasal cavities, middle ear and accessory sinuses
cancer	Other Cancers	187702003	Malignant neoplasm of nasopharyngeal soft palate surface
cancer	Other Cancers	372063002	Malignant neoplasm of nervous system
cancer	Other Cancers	93927001	Malignant neoplasm of occipital bone
cancer	Other Cancers	363470000	Malignant neoplasm of occipital lobe
cancer	Other Cancers	188308004	Malignant neoplasm of olfactory bulb
cancer	Other Cancers	187906008	Malignant neoplasm of orbital bone
cancer	Other Cancers	109371002	Malignant neoplasm of overlapping lesion of bronchus and lung
cancer	Other Cancers	187824009	Malignant neoplasm of overlapping sites of digestive system
cancer	Other Cancers	109384006	Malignant neoplasm of overlapping sites of heart mediastinum and pleura
cancer	Other Cancers	109369002	Malignant neoplasm of overlapping sites of larynx
cancer	Other Cancers	109823006	Malignant neoplasm of overlapping sites of tongue
cancer	Other Cancers	187793004	Malignant neoplasm of pancreatic duct
cancer	Other Cancers	93941005	Malignant neoplasm of paraganglion
cancer	Other Cancers	363469001	Malignant neoplasm of parietal lobe
cancer	Other Cancers	188326001	Malignant neoplasm of peripheral nerve of abdomen
cancer	Other Cancers	188321006	Malignant neoplasm of peripheral nerves and autonomic nervous system
cancer	Other Cancers	188324003	Malignant neoplasm of peripheral nerves of lower limb, including hip
cancer	Other Cancers	188323009	Malignant neoplasm of peripheral nerves of upper limb, including shoulder
cancer	Other Cancers	187950009	Malignant neoplasm of phalanges of hand
cancer	Other Cancers	187697007	Malignant neoplasm of pharyngeal recess
cancer	Other Cancers	188298006	Malignant neoplasm of pons
cancer	Other Cancers	187709007	Malignant neoplasm of posterior pharynx
cancer	Other Cancers	363376007	Malignant neoplasm of posterior third of tongue
cancer	Other Cancers	187693006	Malignant neoplasm of posterior wall of nasopharynx
cancer	Other Cancers	93973004	Malignant neoplasm of presacral region
cancer	Other Cancers	187740000	Malignant neoplasm of pyloric antrum of stomach
cancer	Other Cancers	187738005	Malignant neoplasm of pyloric canal of stomach
cancer	Other Cancers	93979000	Malignant neoplasm of radius
cancer	Other Cancers	93986008	Malignant neoplasm of respiratory tract
cancer	Other Cancers	93990005	Malignant neoplasm of rib
cancer	Other Cancers	187956003	Malignant neoplasm of sacral vertebra
cancer	Other Cancers	93997008	Malignant neoplasm of scapula
cancer	Other Cancers	187929000	Malignant neoplasm of scapula and long bones of upper arm
cancer	Other Cancers	712525007	Malignant neoplasm of short bone of lower limb
cancer	Other Cancers	443679004	Malignant neoplasm of skeletal system
cancer	Other Cancers	269469005	Malignant neoplasm of soft tissue
cancer	Other Cancers	363440005	Malignant neoplasm of soft tissue of face
cancer	Other Cancers	363439008	Malignant neoplasm of soft tissue of head
cancer	Other Cancers	363441009	Malignant neoplasm of soft tissue of neck
cancer	Other Cancers	363365008	Malignant neoplasm of soft tissue of thorax
cancer	Other Cancers	188318009	Malignant neoplasm of spinal arachnoid mater
cancer	Other Cancers	188317004	Malignant neoplasm of spinal dura mater
cancer	Other Cancers	363476006	Malignant neoplasm of spinal meninges
cancer	Other Cancers	94073009	Malignant neoplasm of sternum
cancer	Other Cancers	363380002	Malignant neoplasm of submandibular gland
cancer	Other Cancers	94085001	Malignant neoplasm of temporal bone
cancer	Other Cancers	363468009	Malignant neoplasm of temporal lobe
cancer	Other Cancers	188287005	Malignant neoplasm of thalamus
cancer	Other Cancers	187723009	Malignant neoplasm of thoracic esophagus
cancer	Other Cancers	187917009	Malignant neoplasm of thoracic vertebra
cancer	Other Cancers	188361007	Malignant neoplasm of thorax
cancer	Other Cancers	187881004	Malignant neoplasm of thymus, heart and mediastinum
cancer	Other Cancers	187846001	Malignant neoplasm of thyroid cartilage
cancer	Other Cancers	94099002	Malignant neoplasm of tibia
cancer	Other Cancers	187637005	Malignant neoplasm of tongue, tip and lateral border
cancer	Other Cancers	187861000	Malignant neoplasm of upper lobe bronchus
cancer	Other Cancers	187862007	Malignant neoplasm of upper lobe of lung
cancer	Other Cancers	269464000	Malignant neoplasm of upper lobe, bronchus or lung
cancer	Other Cancers	94134006	Malignant neoplasm of ventral surface of tongue
cancer	Other Cancers	187831008	Malignant neoplasm of vestibule of nose
cancer	Other Cancers	94142007	Malignant neoplasm of vomer
cancer	Other Cancers	94145009	Malignant neoplasm of zygomatic bone
cancer	Other Cancers	187989003	Malignant neoplasm soft tissues of cervical spine
cancer	Other Cancers	109348004	Malignant neoplasm, overlapping lesion of bone and articular cartilage of limbs
cancer	Other Cancers	363462005	Malignant orbital tumor
cancer	Other Cancers	363465007	Malignant retinal tumor
cancer	Other Cancers	416842003	Malignant sacral teratoma
cancer	Other Cancers	254980001	Malignant tumor of acoustic vestibular nerve
cancer	Other Cancers	363417006	Malignant tumor of ampulla of Vater
cancer	Other Cancers	363360003	Malignant tumor of anterior two-thirds of tongue
cancer	Other Cancers	363502009	Malignant tumor of axilla
cancer	Other Cancers	363415003	Malignant tumor of biliary tract
cancer	Other Cancers	363466008	Malignant tumor of choroid
cancer	Other Cancers	363463000	Malignant tumor of conjunctiva
cancer	Other Cancers	188307009	Malignant tumor of cranial nerve
cancer	Other Cancers	363436001	Malignant tumor of endocardium
cancer	Other Cancers	363427000	Malignant tumor of frontal sinus
cancer	Other Cancers	363387004	Malignant tumor of hard palate
cancer	Other Cancers	255056009	Malignant tumor of head and neck
cancer	Other Cancers	363431006	Malignant tumor of laryngeal cartilage
cancer	Other Cancers	363398003	Malignant tumor of lateral wall of nasopharynx
cancer	Other Cancers	363377003	Malignant tumor of lingual tonsil
cancer	Other Cancers	363384006	Malignant tumor of lower gingiva
cancer	Other Cancers	363504005	Malignant tumor of lower limb
cancer	Other Cancers	363425008	Malignant tumor of maxillary antrum
cancer	Other Cancers	363497007	Malignant tumor of meninges
cancer	Other Cancers	363423001	Malignant tumor of nasal septum
cancer	Other Cancers	363506007	Malignant tumor of nasal sinuses
cancer	Other Cancers	363489000	Malignant tumor of neck
cancer	Other Cancers	363498002	Malignant tumor of optic nerve
cancer	Other Cancers	363481002	Malignant tumor of parathyroid gland
cancer	Other Cancers	363484005	Malignant tumor of pelvis
cancer	Other Cancers	254484001	Malignant tumor of posterior margin of nasal septum and choanae
cancer	Other Cancers	363401000	Malignant tumor of pyriform fossa
cancer	Other Cancers	363391009	Malignant tumor of retromolar area
cancer	Other Cancers	363388009	Malignant tumor of soft palate
cancer	Other Cancers	302816009	Malignant tumor of soft tissue of head, face and neck
cancer	Other Cancers	363428005	Malignant tumor of sphenoid sinus
cancer	Other Cancers	363475005	Malignant tumor of spinal cord
cancer	Other Cancers	363499005	Malignant tumor of spleen
cancer	Other Cancers	363434003	Malignant tumor of thymus
cancer	Other Cancers	363478007	Malignant tumor of thyroid gland
cancer	Other Cancers	363394001	Malignant tumor of tonsillar fossa
cancer	Other Cancers	302817000	Malignant tumor of unknown origin or ill-defined site
cancer	Other Cancers	363383000	Malignant tumor of upper gingiva
cancer	Other Cancers	363503004	Malignant tumor of upper limb
cancer	Other Cancers	363389001	Malignant tumor of uvula
cancer	Other Cancers	363395000	Malignant tumor of vallecula
cancer	Other Cancers	421249001	Malignant tumor of vermilion border of lip
cancer	Other Cancers	277622004	Maltoma
cancer	Other Cancers	443487006	Mantle cell lymphoma
cancer	Other Cancers	397009000	Mast cell malignancy
cancer	Other Cancers	414653009	Mast cell neoplasm
cancer	Other Cancers	89796001	Mast cell tumor
cancer	Other Cancers	109995007	MDS - Myelodysplastic syndrome
cancer	Other Cancers	109998009	MDS-RS - myelodysplastic syndrome with ring sideroblasts
cancer	Other Cancers	30664006	MEA, type 1
cancer	Other Cancers	444910004	Mediastinal (thymic) large B-cell lymphoma
cancer	Other Cancers	307651005	Megakaryocytic myelosclerosis
cancer	Other Cancers	115232000	Mesothelial neoplasm
cancer	Other Cancers	94297009	Metastasis to breast
cancer	Other Cancers	94313005	Metastasis to gastrointestinal tract
cancer	Other Cancers	303194003	Metastasis to head and neck lymph node
cancer	Other Cancers	303201005	Metastasis to multiple lymph nodes
cancer	Other Cancers	94481001	Metastasis to penis
cancer	Other Cancers	94628003	Metastasis to retroperitoneum
cancer	Other Cancers	94600009	Metastasis to spinal cord
cancer	Other Cancers	94623007	Metastasis to testis
cancer	Other Cancers	94659001	Metastasis to ureter
cancer	Other Cancers	94661005	Metastasis to urethra
cancer	Other Cancers	134421000	Metastatic fracture of bone
cancer	Other Cancers	94181007	Metastatic malignant neoplasm of axillary lymph nodes
cancer	Other Cancers	188462001	Metastatic malignant neoplasm of brain and spinal cord
cancer	Other Cancers	94227002	Metastatic malignant neoplasm of bronchopulmonary lymph nodes
cancer	Other Cancers	94260004	Metastatic malignant neoplasm of colon
cancer	Other Cancers	94335002	Metastatic malignant neoplasm of ileum
cancer	Other Cancers	94338000	Metastatic malignant neoplasm of infraclavicular lymph nodes
cancer	Other Cancers	94408005	Metastatic malignant neoplasm of mediastinal lymph nodes
cancer	Other Cancers	94449005	Metastatic malignant neoplasm of occipital lymph nodes
cancer	Other Cancers	94475009	Metastatic malignant neoplasm of parotid lymph nodes
cancer	Other Cancers	94477001	Metastatic malignant neoplasm of pectoral axillary lymph nodes
cancer	Other Cancers	269473008	Metastatic malignant neoplasm of respiratory and digestive systems
cancer	Other Cancers	188445006	Metastatic malignant neoplasm of retroperitoneum and peritoneum
cancer	Other Cancers	94544002	Metastatic malignant neoplasm of skin of breast
cancer	Other Cancers	94554003	Metastatic malignant neoplasm of skin of face
cancer	Other Cancers	188454009	Metastatic malignant neoplasm of skin of head
cancer	Other Cancers	94566009	Metastatic malignant neoplasm of skin of neck
cancer	Other Cancers	94638008	Metastatic malignant neoplasm of tongue
cancer	Other Cancers	274088005	Metastatic malignant neoplasm of unknown site
cancer	Other Cancers	118618005	MF - Mycosis fungoides
cancer	Other Cancers	277577000	MGUS - Monoclonal gammopathy of uncertain significance
cancer	Other Cancers	254463006	Mixed parotid tumor
cancer	Other Cancers	94710006	Mycosis fungoides of lymph nodes of axilla and upper limb
cancer	Other Cancers	398623004	Myelodysplastic syndrome with excess blasts
cancer	Other Cancers	445738007	Myelodysplastic/myeloproliferative disease
cancer	Other Cancers	188768003	Myelomonocytic leukaemia
cancer	Other Cancers	425333006	Myeloproliferative disorder
cancer	Other Cancers	55342001	Neoplasia
cancer	Other Cancers	448708002	Neoplasm of respiratory system
cancer	Other Cancers	387837005	Neoplasm of soft tissue
cancer	Other Cancers	126824007	Neoplasm of stomach
cancer	Other Cancers	94730005	Neoplasm of uncertain behavior of adrenal
cancer	Other Cancers	94733007	Neoplasm of uncertain behavior of ampulla of Vater
cancer	Other Cancers	189406008	Neoplasm of uncertain behavior of anal canal and sphincter
cancer	Other Cancers	94744004	Neoplasm of uncertain behavior of appendix
cancer	Other Cancers	189417009	Neoplasm of uncertain behavior of aryepiglottic fold
cancer	Other Cancers	189414002	Neoplasm of uncertain behavior of arytenoid cartilage
cancer	Other Cancers	255064003	Neoplasm of uncertain behavior of biliary system
cancer	Other Cancers	94765005	Neoplasm of uncertain behavior of bone
cancer	Other Cancers	94767002	Neoplasm of uncertain behavior of brain
cancer	Other Cancers	189484008	Neoplasm of uncertain behavior of brain and spinal cord
cancer	Other Cancers	269497004	Neoplasm of uncertain behavior of breast
cancer	Other Cancers	94774007	Neoplasm of uncertain behavior of bronchus
cancer	Other Cancers	94779002	Neoplasm of uncertain behavior of carotid body
cancer	Other Cancers	94787001	Neoplasm of uncertain behavior of cerebral meninges
cancer	Other Cancers	94793009	Neoplasm of uncertain behavior of cheek
cancer	Other Cancers	94803009	Neoplasm of uncertain behavior of common bile duct
cancer	Other Cancers	94807005	Neoplasm of uncertain behavior of cranial nerve
cancer	Other Cancers	189361002	Neoplasm of uncertain behavior of digestive and respiratory systems
cancer	Other Cancers	94815008	Neoplasm of uncertain behavior of duodenum
cancer	Other Cancers	269496008	Neoplasm of uncertain behavior of endocrine glands and nervous system
cancer	Other Cancers	94823005	Neoplasm of uncertain behavior of epididymis
cancer	Other Cancers	94824004	Neoplasm of uncertain behavior of epiglottis
cancer	Other Cancers	94825003	Neoplasm of uncertain behavior of esophagus
cancer	Other Cancers	94827006	Neoplasm of uncertain behavior of ethmoidal sinus
cancer	Other Cancers	94831000	Neoplasm of uncertain behavior of eye
cancer	Other Cancers	94842009	Neoplasm of uncertain behavior of floor of mouth
cancer	Other Cancers	94848008	Neoplasm of uncertain behavior of frontal sinus
cancer	Other Cancers	94850000	Neoplasm of uncertain behavior of gallbladder
cancer	Other Cancers	94851001	Neoplasm of uncertain behavior of gastrointestinal tract
cancer	Other Cancers	94854009	Neoplasm of uncertain behavior of glomus jugulare
cancer	Other Cancers	189371000	Neoplasm of uncertain behavior of gum
cancer	Other Cancers	94865004	Neoplasm of uncertain behavior of heart
cancer	Other Cancers	189392000	Neoplasm of uncertain behavior of hepatic duct
cancer	Other Cancers	94886004	Neoplasm of uncertain behavior of jejunum
cancer	Other Cancers	94899001	Neoplasm of uncertain behavior of larynx
cancer	Other Cancers	94909007	Neoplasm of uncertain behavior of lip
cancer	Other Cancers	271326004	Neoplasm of uncertain behavior of lip, oral cavity and pharynx
cancer	Other Cancers	94910002	Neoplasm of uncertain behavior of liver
cancer	Other Cancers	271482000	Neoplasm of uncertain behavior of liver and biliary passages
cancer	Other Cancers	94920007	Neoplasm of uncertain behavior of lung
cancer	Other Cancers	189362009	Neoplasm of uncertain behavior of major salivary gland
cancer	Other Cancers	189435000	Neoplasm of uncertain behavior of mastoid air cells
cancer	Other Cancers	94929008	Neoplasm of uncertain behavior of maxillary sinus
cancer	Other Cancers	94931004	Neoplasm of uncertain behavior of mediastinum
cancer	Other Cancers	94936009	Neoplasm of uncertain behavior of minor salivary gland
cancer	Other Cancers	94957001	Neoplasm of uncertain behavior of nasal cavity
cancer	Other Cancers	94959003	Neoplasm of uncertain behavior of nasopharyngeal wall
cancer	Other Cancers	255062004	Neoplasm of uncertain behavior of oral cavity
cancer	Other Cancers	94973007	Neoplasm of uncertain behavior of oropharynx
cancer	Other Cancers	94975000	Neoplasm of uncertain behavior of palate
cancer	Other Cancers	94978003	Neoplasm of uncertain behavior of pancreas
cancer	Other Cancers	189473001	Neoplasm of uncertain behavior of paraganglia
cancer	Other Cancers	94983006	Neoplasm of uncertain behavior of parathyroid gland
cancer	Other Cancers	94989005	Neoplasm of uncertain behavior of parotid gland
cancer	Other Cancers	94994005	Neoplasm of uncertain behavior of penis
cancer	Other Cancers	95001001	Neoplasm of uncertain behavior of pharynx
cancer	Other Cancers	95002008	Neoplasm of uncertain behavior of pineal gland
cancer	Other Cancers	95004009	Neoplasm of uncertain behavior of pituitary gland
cancer	Other Cancers	95006006	Neoplasm of uncertain behavior of pleura
cancer	Other Cancers	95026005	Neoplasm of uncertain behavior of respiratory tract
cancer	Other Cancers	95039009	Neoplasm of uncertain behavior of scrotum
cancer	Other Cancers	95087004	Neoplasm of uncertain behavior of skin
cancer	Other Cancers	95107000	Neoplasm of uncertain behavior of sphenoidal sinus
cancer	Other Cancers	95108005	Neoplasm of uncertain behavior of spinal cord
cancer	Other Cancers	95111006	Neoplasm of uncertain behavior of spleen
cancer	Other Cancers	399967006	Neoplasm of uncertain behavior of stomach
cancer	Other Cancers	189365006	Neoplasm of uncertain behavior of submandibular gland
cancer	Other Cancers	95127004	Neoplasm of uncertain behavior of testis
cancer	Other Cancers	95136000	Neoplasm of uncertain behavior of thymus
cancer	Other Cancers	189410006	Neoplasm of uncertain behavior of thyroid cartilage
cancer	Other Cancers	95138004	Neoplasm of uncertain behavior of thyroid gland
cancer	Other Cancers	95141008	Neoplasm of uncertain behavior of tongue
cancer	Other Cancers	95181001	Neoplasm of uncertain behavior of vocal cord
cancer	Other Cancers	189488006	Neoplasm of uncertain or unknown behavior of brain, infratentorial
cancer	Other Cancers	189487001	Neoplasm of uncertain or unknown behavior of brain, supratentorial
cancer	Other Cancers	189494003	Neoplasm of uncertain or unknown behavior of peripheral nerves and autonomic nervous system
cancer	Other Cancers	118616009	Neoplasms of uncertain behavior
cancer	Other Cancers	269476000	Nodular lymphoma
cancer	Other Cancers	95188007	Nodular lymphoma of intrathoracic lymph nodes
cancer	Other Cancers	188612002	Nodular lymphoma of lymph nodes of axilla and upper limb
cancer	Other Cancers	188609000	Nodular lymphoma of lymph nodes of head, face and neck
cancer	Other Cancers	188613007	Nodular lymphoma of lymph nodes of inguinal region and lower limb
cancer	Other Cancers	95192000	Nodular lymphoma of lymph nodes of multiple sites
cancer	Other Cancers	95193005	Nodular lymphoma of spleen
cancer	Other Cancers	59848001	Obstructive hyperbilirubinaemia
cancer	Other Cancers	307576001	Osteosarcoma
cancer	Other Cancers	109347009	Overlapping malignant neoplasm of bone and articular cartilage
cancer	Other Cancers	109911004	Overlapping malignant neoplasm of brain and other parts of the central nervous system
cancer	Other Cancers	1092831000000100	Overlapping malignant neoplasm of mouth
cancer	Other Cancers	110013004	Overlapping malignant neoplasm of palatine tonsil
cancer	Other Cancers	278065000	Pancoast syndrome
cancer	Other Cancers	109977009	Peripheral T-cell lymphoma
cancer	Other Cancers	449386007	Philadelphia chromosome negative chronic myelogenous leukaemia
cancer	Other Cancers	449108003	Philadelphia chromosome positive chronic myelogenous leukaemia
cancer	Other Cancers	95210003	Plasma cell leukaemia
cancer	Other Cancers	415112005	Plasmacytoma
cancer	Other Cancers	110006004	PLL - Prolymphocytic leukaemia
cancer	Other Cancers	187769009	Primary carcinoma of liver
cancer	Other Cancers	128875000	Primary cutaneous CD30 antigen positive large T-cell lymphoma
cancer	Other Cancers	310504009	Primary malignant neoplasm of unknown site
cancer	Other Cancers	277567002	Prolymphocytic leukaemia of T-cell type
cancer	Other Cancers	108290001	Radiation oncology AND/OR radiotherapy
cancer	Other Cancers	231711000000108	Radiotherapy delivery
cancer	Other Cancers	110000005	RAEB-T - Refractory anaemia with excess blasts in transformation
cancer	Other Cancers	820601000000103	Refractory anaemia with multilineage dysplasia
cancer	Other Cancers	189509003	Refractory anaemia without sideroblasts, so stated
cancer	Other Cancers	446643000	Sarcoma of dendritic cells
cancer	Other Cancers	1090221000000100	Secondary malignant neoplasm of internal iliac lymph nodes
cancer	Other Cancers	813671000000107	Secondary malignant neoplasm of liver and intrahepatic bile duct
cancer	Other Cancers	118611004	Sezary disease
cancer	Other Cancers	342571000000109	Siewert type I adenocarcinoma
cancer	Other Cancers	342511000000104	Siewert type II adenocarcinoma
cancer	Other Cancers	342561000000102	Siewert type III adenocarcinoma
cancer	Other Cancers	188726003	Subacute lymphoid leukaemia
cancer	Other Cancers	182975000	TB - (tuberculosis) chemotherapy
cancer	Other Cancers	109978004	T-cell lymphoma
cancer	Other Cancers	180217003	Transfusion of bone marrow
cancer	Other Cancers	255048006	Tumor of lymphoid, hemopoietic and related tissue
cancer	Other Cancers	109975001	T-zone lymphoma
cancer	Prostate Cancer	92691004	Cancer in situ of prostate
cancer	Prostate Cancer	385377005	Gleason grade finding for prostatic cancer
cancer	Prostate Cancer	446711009	High grade prostatic intraepithelial neoplasia
cancer	Prostate Cancer	95014000	Neoplasm of uncertain behavior of prostate
cancer	Prostate Cancer	254901000	PIN - Prostatic intraepithelial neoplasia
cancer	Skin Cancer	254701007	Basal cell carcinoma
cancer	Skin Cancer	69408002	Basal cell carcinoma syndrome
cancer	Skin Cancer	402913004	Bowenoid papulosis
cancer	Skin Cancer	372126009	Ca skin - trunk
cancer	Skin Cancer	92749008	Cancer in situ of skin
cancer	Skin Cancer	92724009	Cancer in situ of skin of face
cancer	Skin Cancer	92734000	Cancer in situ skin of lip
cancer	Skin Cancer	92736003	Cancer in situ skin of neck
cancer	Skin Cancer	372130007	Cancer of skin
cancer	Skin Cancer	255144005	Carcinoma in situ of ear
cancer	Skin Cancer	92680006	Carcinoma in situ of perianal skin
cancer	Skin Cancer	189292002	Carcinoma in situ of scalp
cancer	Skin Cancer	189291009	Carcinoma in situ of scalp and skin of neck
cancer	Skin Cancer	189300003	Carcinoma in situ of skin of abdominal wall
cancer	Skin Cancer	189279000	Carcinoma in situ of skin of auricle
cancer	Skin Cancer	92712002	Carcinoma in situ of skin of axilla
cancer	Skin Cancer	92713007	Carcinoma in situ of skin of back
cancer	Skin Cancer	92714001	Carcinoma in situ of skin of breast
cancer	Skin Cancer	92715000	Carcinoma in situ of skin of buttock
cancer	Skin Cancer	92716004	Carcinoma in situ of skin of cheek
cancer	Skin Cancer	189280002	Carcinoma in situ of skin of external auditory canal
cancer	Skin Cancer	92722008	Carcinoma in situ of skin of eyebrow
cancer	Skin Cancer	189277003	Carcinoma in situ of skin of eyelid including canthus
cancer	Skin Cancer	92726006	Carcinoma in situ of skin of foot
cancer	Skin Cancer	92728007	Carcinoma in situ of skin of forehead
cancer	Skin Cancer	92729004	Carcinoma in situ of skin of groin
cancer	Skin Cancer	92730009	Carcinoma in situ of skin of hand
cancer	Skin Cancer	189289001	Carcinoma in situ of skin of jaw
cancer	Skin Cancer	92732001	Carcinoma in situ of skin of knee
cancer	Skin Cancer	189309002	Carcinoma in situ of skin of lower arm
cancer	Skin Cancer	189317005	Carcinoma in situ of skin of lower leg
cancer	Skin Cancer	92735004	Carcinoma in situ of skin of lower limb
cancer	Skin Cancer	92737007	Carcinoma in situ of skin of nose
cancer	Skin Cancer	92738002	Carcinoma in situ of skin of perineum
cancer	Skin Cancer	92741006	Carcinoma in situ of skin of shoulder
cancer	Skin Cancer	189288009	Carcinoma in situ of skin of temple
cancer	Skin Cancer	92743009	Carcinoma in situ of skin of thigh
cancer	Skin Cancer	189295000	Carcinoma in situ of skin of trunk, excluding scrotum
cancer	Skin Cancer	189308005	Carcinoma in situ of skin of upper arm
cancer	Skin Cancer	189306009	Carcinoma in situ of skin of upper limb and shoulder
cancer	Skin Cancer	93655004	Cutaneous malignant melanoma
cancer	Skin Cancer	254651007	Cutaneous squamous cell carcinoma
cancer	Skin Cancer	126488004	Cutaneous tumor
cancer	Skin Cancer	276799004	Dermatofibrosarcoma
cancer	Skin Cancer	118285006	Epithelial neoplasm
cancer	Skin Cancer	275265005	Epithelioma basal cell
cancer	Skin Cancer	109266006	In situ malignant melanoma of skin
cancer	Skin Cancer	109386008	Kaposi sarcoma of skin
cancer	Skin Cancer	188073001	Malignant melanoma of ankle
cancer	Skin Cancer	188033007	Malignant melanoma of auricle (ear)
cancer	Skin Cancer	188049009	Malignant melanoma of axilla
cancer	Skin Cancer	310498001	Malignant melanoma of back
cancer	Skin Cancer	188050009	Malignant melanoma of breast
cancer	Skin Cancer	188051008	Malignant melanoma of buttock
cancer	Skin Cancer	313248004	Malignant melanoma of chest wall
cancer	Skin Cancer	188038003	Malignant melanoma of chin
cancer	Skin Cancer	188032002	Malignant melanoma of ear and external auricular canal
cancer	Skin Cancer	188034001	Malignant melanoma of external auditory meatus
cancer	Skin Cancer	93217003	Malignant melanoma of external surface of cheek
cancer	Skin Cancer	93643005	Malignant melanoma of external surface of nose
cancer	Skin Cancer	93223008	Malignant melanoma of eyebrow
cancer	Skin Cancer	231834005	Malignant melanoma of eyelid
cancer	Skin Cancer	188064009	Malignant melanoma of finger
cancer	Skin Cancer	188075008	Malignant melanoma of foot
cancer	Skin Cancer	188062008	Malignant melanoma of forearm
cancer	Skin Cancer	188040008	Malignant melanoma of forehead
cancer	Skin Cancer	188077000	Malignant melanoma of great toe
cancer	Skin Cancer	188052001	Malignant melanoma of groin
cancer	Skin Cancer	188063003	Malignant melanoma of hand
cancer	Skin Cancer	188074007	Malignant melanoma of heel
cancer	Skin Cancer	188068007	Malignant melanoma of hip
cancer	Skin Cancer	188070003	Malignant melanoma of knee
cancer	Skin Cancer	188030005	Malignant melanoma of lip
cancer	Skin Cancer	188072006	Malignant melanoma of lower leg
cancer	Skin Cancer	188067002	Malignant melanoma of lower limb and hip
cancer	Skin Cancer	188046002	Malignant melanoma of neck
cancer	Skin Cancer	93209006	Malignant melanoma of perianal skin
cancer	Skin Cancer	188054000	Malignant melanoma of perineum
cancer	Skin Cancer	188071004	Malignant melanoma of popliteal fossa area
cancer	Skin Cancer	188045003	Malignant melanoma of scalp
cancer	Skin Cancer	188044004	Malignant melanoma of scalp and neck
cancer	Skin Cancer	188060000	Malignant melanoma of shoulder
cancer	Skin Cancer	93225001	Malignant melanoma of skin of face
cancer	Skin Cancer	93651008	Malignant melanoma of skin of trunk
cancer	Skin Cancer	188042000	Malignant melanoma of temple
cancer	Skin Cancer	188069004	Malignant melanoma of thigh
cancer	Skin Cancer	188065005	Malignant melanoma of thumb
cancer	Skin Cancer	188076009	Malignant melanoma of toe
cancer	Skin Cancer	269579005	Malignant melanoma of trunk
cancer	Skin Cancer	188055004	Malignant melanoma of umbilicus
cancer	Skin Cancer	188061001	Malignant melanoma of upper arm
cancer	Skin Cancer	269580008	Malignant melanoma of upper limb
cancer	Skin Cancer	956331000000107	Malignant melanoma stage IA
cancer	Skin Cancer	956351000000100	Malignant melanoma stage IB
cancer	Skin Cancer	956371000000109	Malignant melanoma stage IIA
cancer	Skin Cancer	956391000000108	Malignant melanoma stage IIB
cancer	Skin Cancer	956431000000100	Malignant melanoma stage IIIA
cancer	Skin Cancer	956451000000107	Malignant melanoma stage IIIB
cancer	Skin Cancer	956471000000103	Malignant melanoma stage IIIC
cancer	Skin Cancer	956551000000106	Malignant melanoma stage IV M1c
cancer	Skin Cancer	310599006	Malignant neoplasm of canthus
cancer	Skin Cancer	231829006	Malignant neoplasm of eyelid
cancer	Skin Cancer	313250007	Malignant neoplasm of lower eyelid
cancer	Skin Cancer	93956001	Malignant neoplasm of perianal skin
cancer	Skin Cancer	188103003	Malignant neoplasm of scalp
cancer	Skin Cancer	188102008	Malignant neoplasm of scalp and skin of neck
cancer	Skin Cancer	94000008	Malignant neoplasm of sebaceous gland
cancer	Skin Cancer	188110009	Malignant neoplasm of skin of abdominal wall
cancer	Skin Cancer	94008001	Malignant neoplasm of skin of ankle
cancer	Skin Cancer	188090007	Malignant neoplasm of skin of auricle (ear)
cancer	Skin Cancer	94011000	Malignant neoplasm of skin of back
cancer	Skin Cancer	94012007	Malignant neoplasm of skin of breast
cancer	Skin Cancer	94013002	Malignant neoplasm of skin of buttock
cancer	Skin Cancer	188095002	Malignant neoplasm of skin of cheek, external
cancer	Skin Cancer	94016005	Malignant neoplasm of skin of chin
cancer	Skin Cancer	188089003	Malignant neoplasm of skin of ear and external auditory canal
cancer	Skin Cancer	188091006	Malignant neoplasm of skin of external auditory meatus
cancer	Skin Cancer	94020009	Malignant neoplasm of skin of eyebrow
cancer	Skin Cancer	443136000	Malignant neoplasm of skin of face
cancer	Skin Cancer	94023006	Malignant neoplasm of skin of finger
cancer	Skin Cancer	188122007	Malignant neoplasm of skin of forearm
cancer	Skin Cancer	94026003	Malignant neoplasm of skin of forehead
cancer	Skin Cancer	188138001	Malignant neoplasm of skin of great toe
cancer	Skin Cancer	94027007	Malignant neoplasm of skin of groin
cancer	Skin Cancer	94028002	Malignant neoplasm of skin of hand
cancer	Skin Cancer	94029005	Malignant neoplasm of skin of hip
cancer	Skin Cancer	94030000	Malignant neoplasm of skin of knee
cancer	Skin Cancer	94032008	Malignant neoplasm of skin of lip
cancer	Skin Cancer	188133005	Malignant neoplasm of skin of lower leg
cancer	Skin Cancer	188127001	Malignant neoplasm of skin of lower limb and hip
cancer	Skin Cancer	94034009	Malignant neoplasm of skin of neck
cancer	Skin Cancer	188099008	Malignant neoplasm of skin of nose (external)
cancer	Skin Cancer	188132000	Malignant neoplasm of skin of popliteal fossa area
cancer	Skin Cancer	311779007	Malignant neoplasm of skin of scapular region
cancer	Skin Cancer	94039004	Malignant neoplasm of skin of shoulder
cancer	Skin Cancer	188100000	Malignant neoplasm of skin of temple
cancer	Skin Cancer	94041003	Malignant neoplasm of skin of thigh
cancer	Skin Cancer	188125009	Malignant neoplasm of skin of thumb
cancer	Skin Cancer	94042005	Malignant neoplasm of skin of toe
cancer	Skin Cancer	188121000	Malignant neoplasm of skin of upper arm
cancer	Skin Cancer	188119005	Malignant neoplasm of skin of upper limb and shoulder
cancer	Skin Cancer	94081005	Malignant neoplasm of sweat gland
cancer	Skin Cancer	313249007	Malignant neoplasm of upper eyelid
cancer	Skin Cancer	277156006	Malignant tumor of external ear
cancer	Skin Cancer	127330008	Melanoma in situ by body site
cancer	Skin Cancer	315230006	Melanoma in situ of back
cancer	Skin Cancer	315036008	Melanoma in situ of back of hand
cancer	Skin Cancer	109278005	Melanoma in situ of ear
cancer	Skin Cancer	109274007	Melanoma in situ of eyelid, including canthus
cancer	Skin Cancer	109270003	Melanoma in situ of face
cancer	Skin Cancer	109272006	Melanoma in situ of lip
cancer	Skin Cancer	109294003	Melanoma in situ of lower limb
cancer	Skin Cancer	109276009	Melanoma in situ of scalp
cancer	Skin Cancer	189324006	Melanoma in situ of scalp and neck
cancer	Skin Cancer	109284008	Melanoma in situ of trunk
cancer	Skin Cancer	109290007	Melanoma in situ of upper limb
cancer	Skin Cancer	109264009	Overlapping malignant neoplasm of skin
cardiovascular	Angina	194821006	Aborted myocardial infarction
cardiovascular	Angina	394659003	ACS - Acute coronary syndrome
cardiovascular	Angina	194828000	Angina
cardiovascular	Angina	59021001	Angina at rest
cardiovascular	Angina	300995000	Angina of effort
cardiovascular	Angina	29857009	Chest pain
cardiovascular	Angina	4557003	Crescendo angina
cardiovascular	Angina	25106000	Impending infarction
cardiovascular	Angina	225566008	Ischaemic chest pain
cardiovascular	Angina	233821000	New onset angina
cardiovascular	Angina	35928006	Nocturnal angina
cardiovascular	Angina	314116003	Post infarct angina
cardiovascular	Angina	315025001	Refractory angina
cardiovascular	Angina	233819005	Stable angina
cardiovascular	Angina	19057007	Status anginosus
cardiovascular	Angina	21470009	Syncope anginosa
cardiovascular	Atrial Fibrillation	282825002	AF - Paroxysmal atrial fibrillation
cardiovascular	Atrial Fibrillation	61086009	Allorhythmic pulse
cardiovascular	Atrial Fibrillation	698247007	Arrhythmia
cardiovascular	Atrial Fibrillation	195080001	Atrial fibrillation and flutter
cardiovascular	Atrial Fibrillation	196371000000102	Atrial fibrillation resolved
cardiovascular	Atrial Fibrillation	720448006	Atrial flutter type 1
cardiovascular	Atrial Fibrillation	426749004	Chronic atrial fibrillation
cardiovascular	Atrial Fibrillation	248651005	Heart irregularly irregular
cardiovascular	Atrial Fibrillation	3424008	Heart rate fast
cardiovascular	Atrial Fibrillation	233911009	Non-rheumatic atrial fibrillation
cardiovascular	Atrial Fibrillation	440028005	Permanent atrial fibrillation
cardiovascular	Atrial Fibrillation	440059007	Persistent atrial fibrillation
cardiovascular	CHD	194823009	Acute coronary insufficiency
cardiovascular	CHD	194795001	Arteriosclerotic heart disease
cardiovascular	CHD	53741008	Arteriosclerotic heart disease
cardiovascular	CHD	72092001	Arteriosclerotic vascular disease
cardiovascular	CHD	315348000	Asymptomatic coronary heart disease
cardiovascular	CHD	233823002	Asymptomatic ischaemia
cardiovascular	CHD	443502000	Atherosclerosis of coronary artery
cardiovascular	CHD	413844008	Chronic coronary insufficiency
cardiovascular	CHD	413838009	Chronic ischaemic heart disease
cardiovascular	CHD	810681000000101	Coronary microvascular disease
cardiovascular	CHD	194843003	Double coronary vessel disease
cardiovascular	CHD	194849004	Generalised ischaemic myocardial dysfunction
cardiovascular	CHD	1755008	Healed coronary
cardiovascular	CHD	399211009	History of - myocardial infarction
cardiovascular	CHD	414545008	IHD - Ischaemic heart disease
cardiovascular	CHD	42531007	Microinfarct of heart
cardiovascular	CHD	194842008	Single coronary vessel disease
cardiovascular	CHD	46109009	Subendocardial ischaemia
cardiovascular	CHD	315026000	Transient myocardial ischaemia
cardiovascular	CHD	233817007	Triple vessel coronary artery disease
cardiovascular	Heart Failure	10633002	Acute congestive heart failure
cardiovascular	Heart Failure	40541001	Acute edema of lung
cardiovascular	Heart Failure	85232009	Acute edema of lung with heart disease
cardiovascular	Heart Failure	56675007	Acute heart failure
cardiovascular	Heart Failure	195114002	Acute left ventricular failure
cardiovascular	Heart Failure	49436004	AF - Atrial fibrillation
cardiovascular	Heart Failure	71892000	Asthma - cardiac
cardiovascular	Heart Failure	92506005	Biventricular congestive heart failure
cardiovascular	Heart Failure	195108009	Biventricular failure
cardiovascular	Heart Failure	267036007	Breathless
cardiovascular	Heart Failure	84114007	Cardiac failure
cardiovascular	Heart Failure	267037003	Cardiovascular symptoms
cardiovascular	Heart Failure	42343007	CCF - Congestive cardiac failure
cardiovascular	Heart Failure	88805009	Chronic congestive heart failure
cardiovascular	Heart Failure	195112003	Compensated cardiac failure
cardiovascular	Heart Failure	426611007	Congestive heart failure due to valvular disease
cardiovascular	Heart Failure	195111005	Decompensated cardiac failure
cardiovascular	Heart Failure	185981001	Error entry deleted
cardiovascular	Heart Failure	446221000	Heart failure with normal ejection fraction
cardiovascular	Heart Failure	275514001	Impaired left ventricular func
cardiovascular	Heart Failure	134401001	Left ventricular systolic dysfunction
cardiovascular	Heart Failure	420300004	New York Heart Association Classification - Class I
cardiovascular	Heart Failure	421704003	New York Heart Association Classification - Class II
cardiovascular	Heart Failure	420913000	New York Heart Association Classification - Class III
cardiovascular	Heart Failure	422293003	New York Heart Association Classification - Class IV
cardiovascular	Heart Failure	443859009	Possible clinical finding
cardiovascular	Heart Failure	274022008	Repair of coarctation of aorta
cardiovascular	Heart Failure	43736008	Rheumatic left ventricular failure
cardiovascular	Heart Failure	128404006	Right heart failure
cardiovascular	Heart Failure	367363000	Right heart failure
cardiovascular	MI Register	54329005	Acute anterior myocardial infarction
cardiovascular	MI Register	52035003	Acute anteroapical infarction
cardiovascular	MI Register	70211005	Acute anterolateral myocardial infarction
cardiovascular	MI Register	62695002	Acute anteroseptal myocardial infarction
cardiovascular	MI Register	194809007	Acute atrial infarction
cardiovascular	MI Register	73795002	Acute inferior myocardial infarction
cardiovascular	MI Register	65547006	Acute inferolateral myocardial infarction
cardiovascular	MI Register	76593002	Acute inferoposterior infarction
cardiovascular	MI Register	58612006	Acute lateral myocardial infarction
cardiovascular	MI Register	57054005	Acute myocardial infarction
cardiovascular	MI Register	15990001	Acute myocardial infarction of posterolateral wall
cardiovascular	MI Register	79009004	Acute myocardial infarction of septum
cardiovascular	MI Register	307140009	Acute non-Q wave infarction
cardiovascular	MI Register	401314000	Acute non-ST segment elevation myocardial infarction
cardiovascular	MI Register	70422006	Acute nontransmural infarction
cardiovascular	MI Register	233838001	Acute posterior myocardial infarction
cardiovascular	MI Register	304914007	Acute Q wave myocardial infarction
cardiovascular	MI Register	401303003	Acute ST segment elevation myocardial infarction
cardiovascular	MI Register	22298006	Attack - heart
cardiovascular	MI Register	233847009	Cardiac rupture after acute myocardial infarction
cardiovascular	MI Register	398274000	Coronary artery thrombosis
cardiovascular	MI Register	233843008	MI - Silent myocardial infarction
cardiovascular	MI Register	129574000	Postoperative myocardial infarction
cardiovascular	MI Register	311796008	Postoperative subendocardial myocardial infarction
cardiovascular	MI Register	311792005	Postoperative transmural myocardial infarction of anterior wall
cardiovascular	MI Register	311793000	Postoperative transmural myocardial infarction of inferior wall
cardiovascular	MI Register	194856005	Reinfarction of myocardium
cardiovascular	MI Register	194857001	Subsequent myocardial infarction of anterior wall
cardiovascular	MI Register	194858006	Subsequent myocardial infarction of inferior wall
cardiovascular	MI Register	194802003	True posterior myocardial infarction
cardiovascular	PVD / PAD	63491006	Charcot's syndrome
cardiovascular	PVD / PAD	399957001	PAOD - Peripheral arterial occlusive disease
cardiovascular	PVD / PAD	400047006	Peripheral vascular disease
cardiovascular	Stroke	195210002	Anterior cerebral artery syndrome
cardiovascular	Stroke	195165005	Basal ganglia haemorrhage
cardiovascular	Stroke	413102000	Basal ganglion infarct
cardiovascular	Stroke	95457000	Brain stem infarct
cardiovascular	Stroke	195212005	Brainstem stroke syndrome
cardiovascular	Stroke	75038005	Cerebellar haemorrhage
cardiovascular	Stroke	95460007	Cerebellar infarction
cardiovascular	Stroke	195213000	Cerebellar stroke syndrome
cardiovascular	Stroke	75543006	Cerebral arterial embolism
cardiovascular	Stroke	20059004	Cerebral arterial occlusion
cardiovascular	Stroke	71444005	Cerebral arterial thrombosis
cardiovascular	Stroke	274100004	Cerebral haemorrhage
cardiovascular	Stroke	195185009	Cerebral infarct due to thrombosis of precerebral arteries
cardiovascular	Stroke	432504007	Cerebral infarction
cardiovascular	Stroke	195230003	Cerebral infarction due to cerebral venous thrombosis, non-pyogenic
cardiovascular	Stroke	195190007	Cerebral infarction due to embolism of cerebral arteries
cardiovascular	Stroke	195186005	Cerebral infarction due to embolism of precerebral arteries
cardiovascular	Stroke	125081000119106	Cerebral infarction due to occlusion of precerebral artery
cardiovascular	Stroke	195189003	Cerebral infarction due to thrombosis of cerebral arteries
cardiovascular	Stroke	230690007	Cerebrovascular accident
cardiovascular	Stroke	230691006	Cerebrovascular accident due to cerebral artery occlusion
cardiovascular	Stroke	49422009	Cortical haemorrhage
cardiovascular	Stroke	195167002	External capsule haemorrhage
cardiovascular	Stroke	732923001	Haemorrhage of medulla oblongata
cardiovascular	Stroke	78569004	Inferior cerebellar artery syndrome
cardiovascular	Stroke	52201006	Internal capsule haemorrhage
cardiovascular	Stroke	195169004	Intracerebral haemorrhage, multiple localised
cardiovascular	Stroke	7713009	Intrapontine haemorrhage
cardiovascular	Stroke	195216008	Left sided cerebral hemisphere cerebrovascular accident
cardiovascular	Stroke	307766002	Left sided cerebral infarction
cardiovascular	Stroke	230710000	Lobar cerebral haemorrhage
cardiovascular	Stroke	195209007	Middle cerebral artery syndrome
cardiovascular	Stroke	266253001	Occlusion of precerebral artery
cardiovascular	Stroke	195211003	Posterior cerebral artery syndrome
cardiovascular	Stroke	230699008	Pure motor lacunar infarction
cardiovascular	Stroke	230700009	Pure sensory lacunar infarction
cardiovascular	Stroke	195217004	Right sided cerebral hemisphere cerebrovascular accident
cardiovascular	Stroke	307767006	Right sided cerebral infarction
cardiovascular	TIA	751371000000107	[V]Personal history of transient ischaemic attack
cardiovascular	TIA	230716006	Anterior circulation transient ischaemic attack
cardiovascular	TIA	64009001	Basilar artery syndrome
cardiovascular	TIA	195200006	Carotid artery syndrome
cardiovascular	TIA	61683000	Drop attack
cardiovascular	TIA	195205001	Impending cerebral ischaemia
cardiovascular	TIA	195206000	Intermittent cerebral ischaemia
cardiovascular	TIA	266257000	Intermittent cerebral ischaemia
cardiovascular	TIA	15258001	Subclavian steal syndrome
cardiovascular	TIA	34781003	Vertebral artery compression syndrome
cardiovascular	TIA	195199008	Vertebrobasilar artery syndrome
carer	Carer	224484003	Is a carer
carer	Carer	413760003	Caregiver of a person with chronic disease
carer	Carer	413761004	Caregiver of a person with learning disability
carer	Carer	413762006	Caregiver of a person with mental health problem
carer	Carer	413763001	Caregiver of a person with physical disability
carer	Carer	413764007	Caregiver of a person with sensory impairment
carer	Carer	248611000000108	Carer of a person with a terminal illness
carer	Carer	224485002	Cares for a friend
carer	Carer	224486001	Cares for a neighbor
carer	Carer	302767002	Cares for a relative
carer	Carer	276047008	Looks after elderly dependent
carer	Carer	407543004	Primary caregiver
chronic kidney disease	CKD	709044004	Chronic kidney disease
chronic kidney disease	CKD	431855005	Chronic kidney disease stage 1
chronic kidney disease	CKD	324121000000109	Chronic kidney disease stage 1 with proteinuria
chronic kidney disease	CKD	324151000000104	Chronic kidney disease stage 1 without proteinuria
chronic kidney disease	CKD	431856006	Chronic kidney disease stage 2
chronic kidney disease	CKD	324181000000105	Chronic kidney disease stage 2 with proteinuria
chronic kidney disease	CKD	324211000000106	Chronic kidney disease stage 2 without proteinuria
chronic kidney disease	CKD	433144002	Chronic kidney disease stage 3
chronic kidney disease	CKD	324251000000105	Chronic kidney disease stage 3 with proteinuria
chronic kidney disease	CKD	324281000000104	Chronic kidney disease stage 3 without proteinuria
chronic kidney disease	CKD	700378005	Chronic kidney disease stage 3A
chronic kidney disease	CKD	324311000000101	Chronic kidney disease stage 3A with proteinuria
chronic kidney disease	CKD	324341000000100	Chronic kidney disease stage 3A without proteinuria
chronic kidney disease	CKD	700379002	Chronic kidney disease stage 3B
chronic kidney disease	CKD	324371000000106	Chronic kidney disease stage 3B with proteinuria
chronic kidney disease	CKD	324411000000105	Chronic kidney disease stage 3B without proteinuria
chronic kidney disease	CKD	431857002	Chronic kidney disease stage 4
chronic kidney disease	CKD	324441000000106	Chronic kidney disease stage 4 with proteinuria
chronic kidney disease	CKD	324471000000100	Chronic kidney disease stage 4 without proteinuria
chronic kidney disease	CKD	433146000	Chronic kidney disease stage 5
chronic kidney disease	CKD	324501000000107	Chronic kidney disease stage 5 with proteinuria
chronic kidney disease	CKD	324541000000105	Chronic kidney disease stage 5 without proteinuria
chronic kidney disease	CKD	949401000000103	Chronic kidney disease with glomerular filtration rate category G1 and albuminuria category A1
chronic kidney disease	CKD	949421000000107	Chronic kidney disease with glomerular filtration rate category G1 and albuminuria category A2
chronic kidney disease	CKD	949481000000108	Chronic kidney disease with glomerular filtration rate category G1 and albuminuria category A3
chronic kidney disease	CKD	949521000000108	Chronic kidney disease with glomerular filtration rate category G2 and albuminuria category A1
chronic kidney disease	CKD	949561000000100	Chronic kidney disease with glomerular filtration rate category G2 and albuminuria category A2
chronic kidney disease	CKD	949621000000109	Chronic kidney disease with glomerular filtration rate category G2 and albuminuria category A3
chronic kidney disease	CKD	949881000000106	Chronic kidney disease with glomerular filtration rate category G3a and albuminuria category A1
chronic kidney disease	CKD	949901000000109	Chronic kidney disease with glomerular filtration rate category G3a and albuminuria category A2
chronic kidney disease	CKD	949921000000100	Chronic kidney disease with glomerular filtration rate category G3a and albuminuria category A3
chronic kidney disease	CKD	950061000000103	Chronic kidney disease with glomerular filtration rate category G3b and albuminuria category A1
chronic kidney disease	CKD	950081000000107	Chronic kidney disease with glomerular filtration rate category G3b and albuminuria category A2
chronic kidney disease	CKD	950101000000101	Chronic kidney disease with glomerular filtration rate category G3b and albuminuria category A3
chronic kidney disease	CKD	950181000000106	Chronic kidney disease with glomerular filtration rate category G4 and albuminuria category A1
chronic kidney disease	CKD	950211000000107	Chronic kidney disease with glomerular filtration rate category G4 and albuminuria category A2
chronic kidney disease	CKD	950231000000104	Chronic kidney disease with glomerular filtration rate category G4 and albuminuria category A3
chronic kidney disease	CKD	950251000000106	Chronic kidney disease with glomerular filtration rate category G5 and albuminuria category A1
chronic kidney disease	CKD	950291000000103	Chronic kidney disease with glomerular filtration rate category G5 and albuminuria category A2
chronic kidney disease	CKD	950311000000102	Chronic kidney disease with glomerular filtration rate category G5 and albuminuria category A3
chronic liver disease	Chronic Liver disease	197290000	(Cirrhosis - non alcoholic) or (portal cirrhosis)
chronic liver disease	Chronic Liver disease	9953008	Acute alcoholic hepatitis
chronic liver disease	Chronic Liver disease	197270009	Acute hepatic failure
chronic liver disease	Chronic Liver disease	25102003	Acute hepatitis A
chronic liver disease	Chronic Liver disease	186626002	Acute hepatitis B with delta-agent (coinfection) without hepatic coma
chronic liver disease	Chronic Liver disease	1287007	Agenesis of bile duct
chronic liver disease	Chronic Liver disease	86507001	Agenesis of gallbladder
chronic liver disease	Chronic Liver disease	204781002	Agenesis of hepatic ducts
chronic liver disease	Chronic Liver disease	13630003	Agenesis of lobe of liver
chronic liver disease	Chronic Liver disease	235875008	AH - Alcoholic hepatitis
chronic liver disease	Chronic Liver disease	31742004	Alagille syndrome
chronic liver disease	Chronic Liver disease	420054005	Alcoholic cirrhosis
chronic liver disease	Chronic Liver disease	50325005	Alcoholic fatty liver
chronic liver disease	Chronic Liver disease	235880004	Alcoholic fibrosis and sclerosis of liver
chronic liver disease	Chronic Liver disease	235881000	Alcoholic hepatic failure
chronic liver disease	Chronic Liver disease	41309000	Alcoholic liver damage
chronic liver disease	Chronic Liver disease	77480004	Atresia of bile duct
chronic liver disease	Chronic Liver disease	204782009	Atresia of hepatic ducts
chronic liver disease	Chronic Liver disease	197284004	Autoimmune chronic active hepatitis
chronic liver disease	Chronic Liver disease	408335007	Autoimmune hepatitis
chronic liver disease	Chronic Liver disease	197303009	Bacterial portal cirrhosis
chronic liver disease	Chronic Liver disease	1761006	Biliary cirrhosis
chronic liver disease	Chronic Liver disease	197310003	Biliary cirrhosis of children
chronic liver disease	Chronic Liver disease	197296006	Capsular portal cirrhosis
chronic liver disease	Chronic Liver disease	74669004	Cardiac cirrhosis
chronic liver disease	Chronic Liver disease	266470007	Cardiac portal cirrhosis
chronic liver disease	Chronic Liver disease	76783007	CH - Chronic hepatitis
chronic liver disease	Chronic Liver disease	307757001	Chronic alcoholic hepatitis
chronic liver disease	Chronic Liver disease	328383001	Chronic liver disease
chronic liver disease	Chronic Liver disease	57339008	Chronic lobular hepatitis
chronic liver disease	Chronic Liver disease	79720007	Chronic nonalcoholic liver disease
chronic liver disease	Chronic Liver disease	41889008	Chronic persistent hepatitis
chronic liver disease	Chronic Liver disease	186639003	Chronic viral hepatitis B without delta-agent
chronic liver disease	Chronic Liver disease	266468003	Cirrhosis - non alcoholic
chronic liver disease	Chronic Liver disease	197279005	Cirrhosis and chronic liver disease
chronic liver disease	Chronic Liver disease	19943007	Cirrhosis of liver
chronic liver disease	Chronic Liver disease	204787003	Congenital absence of liver and gallbladder
chronic liver disease	Chronic Liver disease	82821008	Congenital atresia of extrahepatic bile duct
chronic liver disease	Chronic Liver disease	72925005	Congenital cystic disease of liver
chronic liver disease	Chronic Liver disease	407000	Congenital hepatomegaly
chronic liver disease	Chronic Liver disease	68094008	Congenital hypoplasia of bile duct
chronic liver disease	Chronic Liver disease	51038004	Congenital obstruction of bile duct
chronic liver disease	Chronic Liver disease	1512006	Congenital stricture of bile duct
chronic liver disease	Chronic Liver disease	281095009	Congenital stricture of CBD (common bile duct)
chronic liver disease	Chronic Liver disease	89580002	Cryptogenic cirrhosis
chronic liver disease	Chronic Liver disease	197293003	Diffuse nodular cirrhosis
chronic liver disease	Chronic Liver disease	53619000	Digestive system disease
chronic liver disease	Chronic Liver disease	235856003	Disease of liver
chronic liver disease	Chronic Liver disease	197321007	Fatty liver
chronic liver disease	Chronic Liver disease	197294009	Fatty portal cirrhosis
chronic liver disease	Chronic Liver disease	62484002	Fibrosis of liver
chronic liver disease	Chronic Liver disease	31712002	Hanot's cirrhosis
chronic liver disease	Chronic Liver disease	16060001	Hepatic coma due to viral hepatitis A
chronic liver disease	Chronic Liver disease	26206000	Hepatic coma due to viral hepatitis B
chronic liver disease	Chronic Liver disease	59927004	Hepatic failure
chronic liver disease	Chronic Liver disease	235901004	Hepatic fibrosis with hepatic sclerosis
chronic liver disease	Chronic Liver disease	235899008	Hepatic sclerosis
chronic liver disease	Chronic Liver disease	40468003	Hepatitis A
chronic liver disease	Chronic Liver disease	66071002	Hepatitis B
chronic liver disease	Chronic Liver disease	50711007	Hepatitis C
chronic liver disease	Chronic Liver disease	824841000000105	Hepatitis C genotype 1
chronic liver disease	Chronic Liver disease	824871000000104	Hepatitis C genotype 3
chronic liver disease	Chronic Liver disease	186634008	Hepatitis non-A non-B
chronic liver disease	Chronic Liver disease	186622000	Hepatitis: [viral (infectious) A] or [infective]
chronic liver disease	Chronic Liver disease	36760000	Hepatosplenomegaly
chronic liver disease	Chronic Liver disease	43904005	Hypertrophic portal cirrhosis
chronic liver disease	Chronic Liver disease	235896001	Infectious cirrhosis
chronic liver disease	Chronic Liver disease	253807009	Intrahepatic biliary atresia
chronic liver disease	Chronic Liver disease	419728003	Laennec's cirrhosis
chronic liver disease	Chronic Liver disease	197324004	Liver abscess and sequelae of chronic liver disease
chronic liver disease	Chronic Liver disease	427022004	Liver disease due to cystic fibrosis
chronic liver disease	Chronic Liver disease	197315008	NAFL - non-alcoholic fatty liver
chronic liver disease	Chronic Liver disease	442685003	NASH - Nonalcoholic steatohepatitis
chronic liver disease	Chronic Liver disease	197316009	Portal fibrosis without cirrhosis
chronic liver disease	Chronic Liver disease	197441003	Primary sclerosing cholangitis
chronic liver disease	Chronic Liver disease	197286002	Recurrent hepatitis
chronic liver disease	Chronic Liver disease	109559009	Riedel lobe of liver
chronic liver disease	Chronic Liver disease	12368000	Secondary biliary cirrhosis
chronic liver disease	Chronic Liver disease	197361008	Toxic liver disease with chronic active hepatitis
chronic liver disease	Chronic Liver disease	197360009	Toxic liver disease with chronic lobular hepatitis
chronic liver disease	Chronic Liver disease	197359004	Toxic liver disease with chronic persistent hepatitis
chronic liver disease	Chronic Liver disease	197362001	Toxic liver disease with fibrosis and cirrhosis of liver
chronic liver disease	Chronic Liver disease	3738000	Unspecified viral hepatitis without mention of hepatic coma
chronic obstructive pulmonary disease	COPD	195963002	Acute vesicular emphysema
chronic obstructive pulmonary disease	COPD	4981000	Alveolar emphysema of lung
chronic obstructive pulmonary disease	COPD	266356006	Atrophic (senile) emphysema
chronic obstructive pulmonary disease	COPD	40100001	Bronchiolitis fibrosa obliterans
chronic obstructive pulmonary disease	COPD	185086009	Bronchitis with airway obstruction
chronic obstructive pulmonary disease	COPD	195957006	Bullous emphysema
chronic obstructive pulmonary disease	COPD	266355005	Bullous emphysema with collapse
chronic obstructive pulmonary disease	COPD	13645005	CAFL - Chronic airflow limitation
chronic obstructive pulmonary disease	COPD	89549007	Catarrhal bronchitis
chronic obstructive pulmonary disease	COPD	68328006	Centriacinar emphysema
chronic obstructive pulmonary disease	COPD	196027008	Chemical bronchiolitis obliterans
chronic obstructive pulmonary disease	COPD	195949008	Chronic asthmatic bronchitis
chronic obstructive pulmonary disease	COPD	63480004	Chronic bronchitis
chronic obstructive pulmonary disease	COPD	61937009	Chronic catarrhal bronchitis
chronic obstructive pulmonary disease	COPD	74417001	Chronic catarrhal bronchitis
chronic obstructive pulmonary disease	COPD	196026004	Chronic emphysema caused by chemical fumes
chronic obstructive pulmonary disease	COPD	52571006	Chronic tracheobronchitis
chronic obstructive pulmonary disease	COPD	87433001	Emphysema of lung
chronic obstructive pulmonary disease	COPD	84409004	Fetid chronic bronchitis
chronic obstructive pulmonary disease	COPD	16003001	Giant bullous emphysema
chronic obstructive pulmonary disease	COPD	77690003	Interstitial emphysema
chronic obstructive pulmonary disease	COPD	45145000	MacLeods syndrome
chronic obstructive pulmonary disease	COPD	313296004	Mild chronic obstructive pulmonary disease
chronic obstructive pulmonary disease	COPD	195953005	Mixed simple and mucopurulent chronic bronchitis
chronic obstructive pulmonary disease	COPD	313297008	Moderate chronic obstructive pulmonary disease
chronic obstructive pulmonary disease	COPD	195958001	Segmental bullous emphysema
chronic obstructive pulmonary disease	COPD	313299006	Severe chronic obstructive pulmonary disease
chronic obstructive pulmonary disease	COPD	275503004	Tension pneumatocele
chronic obstructive pulmonary disease	COPD	293991000000106	Very severe chronic obstructive pulmonary disease
chronic obstructive pulmonary disease	COPD	195959009	Zonal bullous emphysema
common mental health condition	Anxiety	402191000000101	[X] Anxiety disorders: [other specified] or [anxiety hysteria]
common mental health condition	Anxiety	192405006	[X]Anxiety disorder, unspecified
common mental health condition	Anxiety	450751000000102	[X]Anxiety disorder, unspecified
common mental health condition	Anxiety	192399008	[X]Other anxiety disorders
common mental health condition	Anxiety	468761000000105	[X]Other anxiety disorders
common mental health condition	Anxiety	192403004	[X]Other mixed anxiety disorders
common mental health condition	Anxiety	478661000000105	[X]Other mixed anxiety disorders
common mental health condition	Anxiety	192397005	[X]Other phobic anxiety disorders
common mental health condition	Anxiety	402951000000107	[X]Other phobic anxiety disorders
common mental health condition	Anxiety	268714001	[X]Other specified anxiety disorders
common mental health condition	Anxiety	469151000000104	[X]Other specified anxiety disorders
common mental health condition	Anxiety	192400001	[X]Panic disorder [episodic paroxysmal anxiety]
common mental health condition	Anxiety	416621000000108	[X]Panic disorder [episodic paroxysmal anxiety]
common mental health condition	Anxiety	192398000	[X]Phobic anxiety disorder, unspecified
common mental health condition	Anxiety	464911000000101	[X]Phobic anxiety disorder, unspecified
common mental health condition	Anxiety	192393009	[X]Phobic anxiety disorders
common mental health condition	Anxiety	472131000000109	[X]Phobic anxiety disorders
common mental health condition	Anxiety	192610003	[X]Separation anxiety disorder of childhood
common mental health condition	Anxiety	399651000000100	[X]Separation anxiety disorder of childhood
common mental health condition	Anxiety	386808001	Abnormal fear
common mental health condition	Anxiety	58963008	Acrophobia
common mental health condition	Anxiety	192042008	Acute post-trauma stress state
common mental health condition	Anxiety	47372000	Adjustment disorder with anxiety
common mental health condition	Anxiety	782501005	Adjustment disorder with mixed anxiety and depressed mood
common mental health condition	Anxiety	70691001	Agoraphobia
common mental health condition	Anxiety	191722009	Agoraphobia with panic attacks
common mental health condition	Anxiety	61569007	Agoraphobia without history of panic disorder
common mental health condition	Anxiety	34938008	Alcohol induced anxiety disorder
common mental health condition	Anxiety	82339009	Amphetamine induced anxiety disorder
common mental health condition	Anxiety	191736004	Anancastic neurosis
common mental health condition	Anxiety	54307006	Animal phobia
common mental health condition	Anxiety	48694002	Anxiety
common mental health condition	Anxiety	225644006	Anxiety about altered body image
common mental health condition	Anxiety	247808006	Anxiety about body function or health
common mental health condition	Anxiety	702535006	Anxiety about breathlessness
common mental health condition	Anxiety	300895004	Anxiety attack
common mental health condition	Anxiety	231504006	Anxiety depression
common mental health condition	Anxiety	197480006	Anxiety disorder
common mental health condition	Anxiety	51493001	Anxiety disorder caused by cocaine
common mental health condition	Anxiety	724722007	Anxiety disorder caused by dissociative drug
common mental health condition	Anxiety	22621000119103	Anxiety disorder caused by drug
common mental health condition	Anxiety	724723002	Anxiety disorder caused by ketamine
common mental health condition	Anxiety	724708007	Anxiety disorder caused by MDMA (methylenedioxymethamphetamine)
common mental health condition	Anxiety	724654009	Anxiety disorder caused by opioid
common mental health condition	Anxiety	55967005	Anxiety disorder caused by phencyclidine
common mental health condition	Anxiety	762331007	Anxiety disorder caused by stimulant
common mental health condition	Anxiety	737341006	Anxiety disorder caused by synthetic cannabinoid
common mental health condition	Anxiety	762515000	Anxiety disorder caused by synthetic cathinone
common mental health condition	Anxiety	52910006	Anxiety disorder due to a general medical condition
common mental health condition	Anxiety	37868008	Anxiety disorder of adolescence
common mental health condition	Anxiety	53467004	Anxiety disorder of childhood
common mental health condition	Anxiety	109006	Anxiety disorder of childhood OR adolescence
common mental health condition	Anxiety	788866004	Anxiety due to dementia
common mental health condition	Anxiety	231506008	Anxiety hysteria
common mental health condition	Anxiety	94641000119109	Anxiety in pregnancy
common mental health condition	Anxiety	207363009	Anxiety neurosis
common mental health condition	Anxiety	70655008	Caffeine induced anxiety disorder
common mental health condition	Anxiety	34563004	Cancer phobia
common mental health condition	Anxiety	39951001	Cannabis induced anxiety disorder
common mental health condition	Anxiety	192611004	Childhood phobic anxiety disorder
common mental health condition	Anxiety	191708009	Chronic anxiety
common mental health condition	Anxiety	19887002	Claustrophobia
common mental health condition	Anxiety	191737008	Compulsive neurosis
common mental health condition	Anxiety	191733007	Cyesiophobia
common mental health condition	Anxiety	38617005	Dental phobia
common mental health condition	Anxiety	192108001	Disturbance of anxiety and fearfulness in childhood and adolescence
common mental health condition	Anxiety	192111000	Disturbance of anxiety and fearfulness in childhood and adolescence NOS
common mental health condition	Anxiety	657791000000107	Disturbance of anxiety and fearfulness in childhood and adolescence NOS
common mental health condition	Anxiety	371631005	Episodic paroxysmal anxiety disorder
common mental health condition	Anxiety	191728008	Fear of crowded places
common mental health condition	Anxiety	102912007	Fear of death
common mental health condition	Anxiety	21897009	GAD - Generalised anxiety disorder
common mental health condition	Anxiety	15277004	Hallucinogen induced anxiety disorder
common mental health condition	Anxiety	20876004	Inhalant induced anxiety disorder
common mental health condition	Anxiety	54587008	Isolated phobia
common mental health condition	Anxiety	70997004	Mild anxiety
common mental health condition	Anxiety	61387006	Moderate anxiety
common mental health condition	Anxiety	191738003	Obsessional neurosis
common mental health condition	Anxiety	17496003	Organic anxiety disorder
common mental health condition	Anxiety	50026000	Organic anxiety disorder caused by psychoactive substance
common mental health condition	Anxiety	191720001	Phobic anxiety
common mental health condition	Anxiety	386810004	Phobic anxiety
common mental health condition	Anxiety	47505003	Posttraumatic stress disorder
common mental health condition	Anxiety	191709001	Recurrent anxiety
common mental health condition	Anxiety	1686006	Sedative, hypnotic AND/OR anxiolytic-induced anxiety disorder
common mental health condition	Anxiety	126943008	Separation anxiety
common mental health condition	Anxiety	11806006	Separation anxiety disorder
common mental health condition	Anxiety	85061001	Separation anxiety disorder of childhood, early onset
common mental health condition	Anxiety	80583007	Severe anxiety (panic)
common mental health condition	Anxiety	25501002	Social anxiety disorder
common mental health condition	Anxiety	191724005	Social phobia, fear of eating in public
common mental health condition	Anxiety	191725006	Social phobia, fear of public speaking
common mental health condition	Anxiety	191726007	Social phobia, fear of public washing
common mental health condition	Anxiety	231521002	Weight fixation
common mental health condition	Anxiety symptoms	859891000000103	Able to manage anxiety
common mental health condition	Anxiety symptoms	247825008	Anxiety about behavior or performance
common mental health condition	Anxiety symptoms	225642005	Anxiety about not coping with parenthood
common mental health condition	Anxiety symptoms	225635005	Anxiety about treatment
common mental health condition	Anxiety symptoms	247805009	Anxiety and fear
common mental health condition	Anxiety symptoms	69479009	Anxiety hyperventilation
common mental health condition	Anxiety symptoms	198288003	Anxiety state
common mental health condition	Anxiety symptoms	191711005	Anxiety state NOS
common mental health condition	Anxiety symptoms	633361000000109	Anxiety state NOS
common mental health condition	Anxiety symptoms	191704006	Anxiety state unspecified
common mental health condition	Anxiety symptoms	621271000000109	Anxiety state unspecified
common mental health condition	Anxiety symptoms	286709003	Character trait finding of level of anxiety
common mental health condition	Anxiety symptoms	81350009	Free-floating anxiety
common mental health condition	Anxiety symptoms	286644009	Level of anxiety
common mental health condition	Anxiety symptoms	1149156003	Reduced level of anxiety
common mental health condition	Depression	310495003	[X]Mild depression
common mental health condition	Depression	430421000000104	[X]Mild depressive episode
common mental health condition	Depression	465441000000108	[X]Moderate depressive episode
common mental health condition	Depression	755331000000108	[X]Recurrent major depressive episodes, severe, with psychosis, psychosis in remission
common mental health condition	Depression	397711000000100	[X]Severe depressive episode with psychotic symptoms
common mental health condition	Depression	397701000000102	[X]Severe depressive episode without psychotic symptoms
common mental health condition	Depression	755321000000106	[X]Single major depressive episode, severe, with psychosis, psychosis in remission
common mental health condition	Depression	83458005	Agitated depression
common mental health condition	Depression	788120007	Antenatal depression
common mental health condition	Depression	790961000000101	Antenatal depression
common mental health condition	Depression	231504006	Anxiety depression
common mental health condition	Depression	191659001	Atypical depressive disorder
common mental health condition	Depression	191627008	Bipolar affective disorder, current episode depression
common mental health condition	Depression	191634005	Bipolar affective disorder, currently depressed, in full remission
common mental health condition	Depression	192080009	Chronic depression
common mental health condition	Depression	14183003	Chronic major depressive disorder, single episode
common mental health condition	Depression	357705009	Cotard syndrome
common mental health condition	Depression	35489007	Depressed
common mental health condition	Depression	196381000000100	Depression resolved
common mental health condition	Depression	191495003	Depressive disorder caused by drug
common mental health condition	Depression	698957003	Depressive disorder in remission
common mental health condition	Depression	78667006	Depressive neurosis
common mental health condition	Depression	300706003	Endogenous depression
common mental health condition	Depression	191608002	Endogenous depression - recurrent
common mental health condition	Depression	274948002	Endogenous depression - recurrent
common mental health condition	Depression	231499006	Endogenous depression first episode
common mental health condition	Depression	321717001	Involutional depression
common mental health condition	Depression	370143000	Major depression
common mental health condition	Depression	63412003	Major depression in complete remission
common mental health condition	Depression	30605009	Major depression in partial remission
common mental health condition	Depression	42810003	Major depression in remission
common mental health condition	Depression	70747007	Major depression single episode, in partial remission
common mental health condition	Depression	36923009	Major depression, single episode
common mental health condition	Depression	19527009	Major depression, single episode, in complete remission
common mental health condition	Depression	42925002	Major depressive disorder, single episode with atypical features
common mental health condition	Depression	69392006	Major depressive disorder, single episode with catatonic features
common mental health condition	Depression	63778009	Major depressive disorder, single episode with melancholic features
common mental health condition	Depression	25922000	Major depressive disorder, single episode with postpartum onset
common mental health condition	Depression	430852001	Major depressive disorder, single episode, severe with psychotic features
common mental health condition	Depression	231500002	Masked depression
common mental health condition	Depression	87512008	Mild major depression
common mental health condition	Depression	79298009	Mild major depression, single episode
common mental health condition	Depression	237349002	Mild postnatal depression
common mental health condition	Depression	40379007	Mild recurrent major depression
common mental health condition	Depression	720454007	Minimal major depression one episode
common mental health condition	Depression	310496002	Moderate depression
common mental health condition	Depression	832007	Moderate major depression
common mental health condition	Depression	15639000	Moderate major depression, single episode
common mental health condition	Depression	16266831000119100	Moderate major depressive disorder co-occurrent with anxiety single episode
common mental health condition	Depression	18818009	Moderate recurrent major depression
common mental health condition	Depression	719593009	Moderately severe depression
common mental health condition	Depression	720453001	Moderately severe major depression one episode
common mental health condition	Depression	413169006	On depression register
common mental health condition	Depression	1153575004	Persistent depressive disorder
common mental health condition	Depression	58703003	Postnatal depression
common mental health condition	Depression	104851000119103	Postpartum major depression in remission
common mental health condition	Depression	231485007	Post-schizophrenic depression
common mental health condition	Depression	426578000	Premenstrual dysphoric disorder in remission
common mental health condition	Depression	191455000	Presenile dementia with depression
common mental health condition	Depression	192049004	Prolonged depressive adjustment reaction
common mental health condition	Depression	765176007	Psychosis and severe depression co-occurrent and due to bipolar affective disorder
common mental health condition	Depression	73867007	Psychotic depression
common mental health condition	Depression	191676002	Psychotic reactive depression
common mental health condition	Depression	87414006	Reactive depression
common mental health condition	Depression	288751000119101	Reactive depressive psychosis, single episode
common mental health condition	Depression	40568001	Recurrent brief depressive disorder
common mental health condition	Depression	191616006	Recurrent depression
common mental health condition	Depression	1089641000000100	Recurrent depression with current moderate episode
common mental health condition	Depression	1089511000000100	Recurrent depression with current severe episode and psychotic features
common mental health condition	Depression	66344007	Recurrent major depression
common mental health condition	Depression	46244001	Recurrent major depression in complete remission
common mental health condition	Depression	33135002	Recurrent major depression in partial remission
common mental health condition	Depression	68019004	Recurrent major depression in remission
common mental health condition	Depression	268621008	Recurrent major depressive episodes
common mental health condition	Depression	764691000000109	Recurrent major depressive episodes, in partial remission
common mental health condition	Depression	764701000000109	Recurrent major depressive episodes, in remission
common mental health condition	Depression	191610000	Recurrent major depressive episodes, mild
common mental health condition	Depression	191611001	Recurrent major depressive episodes, moderate
common mental health condition	Depression	764611000000100	Recurrent major depressive episodes, severe
common mental health condition	Depression	191613003	Recurrent major depressive episodes, severe, with psychosis
common mental health condition	Depression	413170007	Removed from depression register
common mental health condition	Depression	247803002	SAD - Seasonal affective disorder
common mental health condition	Depression	84760002	Schizoaffective disorder, depressive type
common mental health condition	Depression	191459006	Senile dementia with depression
common mental health condition	Depression	310497006	Severe depression
common mental health condition	Depression	450714000	Severe major depression
common mental health condition	Depression	75084000	Severe major depression without psychotic features
common mental health condition	Depression	251000119105	Severe major depression, single episode
common mental health condition	Depression	77911002	Severe major depression, single episode, with psychotic features, mood-congruent
common mental health condition	Depression	20250007	Severe major depression, single episode, with psychotic features, mood-incongruent
common mental health condition	Depression	76441001	Severe major depression, single episode, without psychotic features
common mental health condition	Depression	237350002	Severe postnatal depression
common mental health condition	Depression	28475009	Severe recurrent major depression with psychotic features
common mental health condition	Depression	36474008	Severe recurrent major depression without psychotic features
common mental health condition	Depression	764711000000106	Single major depressive episode, in remission
common mental health condition	Depression	191601008	Single major depressive episode, mild
common mental health condition	Depression	191604000	Single major depressive episode, severe, with psychosis
common mental health condition	Depression	1153570009	Treatment resistant depression
common mental health condition	Depression review	413972000	Depression annual review
common mental health condition	Depression review	413973005	Depression interim review
common mental health condition	Depression review	883491000000106	Did not attend depression review
common mental health condition	Depression symptoms	871840004	Depressive episode
common mental health condition	Depression symptoms	394924000	Depressive symptoms
dementia	Dementia	2776000	ABS - Acute brain syndrome
dementia	Dementia	26929004	AD - Alzheimer's disease
dementia	Dementia	45864009	Age-related degeneration of brain
dementia	Dementia	281004	Alcoholic dementia
dementia	Dementia	416780008	Alzheimer's disease with early onset
dementia	Dementia	416975007	Alzheimer's disease with late onset
dementia	Dementia	56267009	Arteriosclerotic dementia
dementia	Dementia	191466007	Arteriosclerotic dementia with depression
dementia	Dementia	191465006	Arteriosclerotic dementia with paranoia
dementia	Dementia	279982005	Cerebral degeneration presenting primarily with dementia
dementia	Dementia	191475009	Chronic alcoholic brain syndrome
dementia	Dementia	13092008	Circumscribed cerebral atrophy
dementia	Dementia	80098002	CLBD - Cortical Lewy body disease
dementia	Dementia	52448006	Dementia
dementia	Dementia	191519005	Dementia associated with another disease
dementia	Dementia	425390006	Dementia associated with Parkinson Disease
dementia	Dementia	191493005	Dementia caused by drug
dementia	Dementia	21921000119103	Dementia co-occurrent and due to Pick's disease
dementia	Dementia	429458009	Dementia due to Creutzfeldt Jakob disease
dementia	Dementia	442344002	Dementia due to Huntington chorea
dementia	Dementia	230287006	Mixed cortical and subcortical vascular dementia
dementia	Dementia	231438001	Presbyophrenic psychosis
dementia	Dementia	12348006	Presenile dementia
dementia	Dementia	191452002	Presenile dementia with delirium
dementia	Dementia	191455000	Presenile dementia with depression
dementia	Dementia	191454001	Presenile dementia with paranoia
dementia	Dementia	15662003	SD - Senile dementia
dementia	Dementia	268612007	Senile and presenile organic psychotic conditions
dementia	Dementia	191461002	Senile delirium
dementia	Dementia	191459006	Senile dementia with depression
dementia	Dementia	191457008	Senile dementia with depressive or paranoid features
dementia	Dementia	191458003	Senile dementia with paranoia
dementia	Dementia	713060000	Sporadic Creutzfeldt-Jakob disease
dementia	Dementia	230286002	Subcortical vascular dementia
dementia	Dementia	191463004	Uncomplicated arteriosclerotic dementia
dementia	Dementia	191451009	Uncomplicated presenile dementia
dementia	Dementia	191449005	Uncomplicated senile dementia
dementia	Dementia	429998004	Vascular dementia
dementia	Dementia	230285003	Vascular dementia of acute onset
diabetes	Diabetes	11530004	[Brittle] and/or [labile diabetes]
diabetes	Diabetes	39710007	Arthropathy associated with an endocrine AND/OR metabolic disorder
diabetes	Diabetes	314893005	Arthropathy due to type 1 diabetes mellitus
diabetes	Diabetes	314903002	Arthropathy due to type 2 diabetes mellitus
diabetes	Diabetes	290002008	Brittle type 1 diabetes mellitus
diabetes	Diabetes	421920002	Cataract co-occurrent and due to diabetes mellitus type 1
diabetes	Diabetes	420756003	Cataract co-occurrent and due to diabetes mellitus type 2
diabetes	Diabetes	70694009	Diabetes insipidus, diabetes mellitus, optic atrophy and deafness
diabetes	Diabetes	73211009	Diabetes mellitus
diabetes	Diabetes	44054006	Diabetes mellitus - adult onset
diabetes	Diabetes	426705001	Diabetes mellitus associated with cystic fibrosis
diabetes	Diabetes	51002006	Diabetes mellitus associated with pancreatic disease
diabetes	Diabetes	237604008	Diabetes mellitus autosomal dominant type II
diabetes	Diabetes	408540003	Diabetes mellitus caused by non-steroid drugs
diabetes	Diabetes	46635009	Diabetes mellitus type 1
diabetes	Diabetes	71771000119100	Diabetes mellitus type 1 with diabetic Charcot's arthropathy
diabetes	Diabetes	421075007	Diabetes mellitus type 1 with ketoacidotic coma
diabetes	Diabetes	421847006	Diabetes mellitus type 2 with ketoacidotic coma
diabetes	Diabetes	268519009	Diabetes mellitus uncontrolled
diabetes	Diabetes	111552007	Diabetes mellitus without complication
diabetes	Diabetes	315051004	Diabetes resolved
diabetes	Diabetes	420270002	Diabetes type 1 with ketoacidosis
diabetes	Diabetes	421468001	Diabetes type 1 with neurological disorder
diabetes	Diabetes	420789003	Diabetes type 1 with retinopathy
diabetes	Diabetes	237599002	Diabetes type 2 on insulin
diabetes	Diabetes	421631007	Diabetes type 2 with gangrene
diabetes	Diabetes	421750000	Diabetes type 2 with ketoacidosis
diabetes	Diabetes	420279001	Diabetes type 2 with nephropathy
diabetes	Diabetes	421326000	Diabetes type 2 with neurological disorder
diabetes	Diabetes	422034002	Diabetes type 2 with retinopathy
diabetes	Diabetes	127013003	Diabetic nephropathy
diabetes	Diabetes	422099009	Diabetic oculopathy associated with type 2 diabetes mellitus
diabetes	Diabetes	739681000	Diabetic oculopathy due to type 1 diabetes mellitus
diabetes	Diabetes	49455004	Diabetic polyneuropathy
diabetes	Diabetes	4855003	Diabetic retinopathy
diabetes	Diabetes	422183001	Diabetic skin ulcer
diabetes	Diabetes	420486006	Exudative maculopathy associated with type 1 diabetes mellitus
diabetes	Diabetes	421779007	Exudative maculopathy associated with type 2 diabetes mellitus
diabetes	Diabetes	713702000	Gastroparesis co-occurrent and due to type 1 diabetes mellitus
diabetes	Diabetes	713703005	Gastroparesis co-occurrent and due to type 2 diabetes mellitus
diabetes	Diabetes	395204000	Hyperosmolar non-ketotic state due to type 2 diabetes mellitus
diabetes	Diabetes	719216001	Hypoglycaemic coma co-occurrent and due to diabetes mellitus type II
diabetes	Diabetes	237632004	Hypoglycaemic event due to diabetes
diabetes	Diabetes	314771006	Insulin dependent diabetes mellitus with hypoglycaemic coma
diabetes	Diabetes	190372001	Insulin-dependent diabetes maturity onset
diabetes	Diabetes	190368000	Insulin-dependent diabetes mellitus with ulcer
diabetes	Diabetes	313435000	Insulin-dependent diabetes without complication
diabetes	Diabetes	421893009	Kidney disorder associated with juvenile-onset type diabetes mellitus
diabetes	Diabetes	426875007	Latent autoimmune diabetes mellitus in adult
diabetes	Diabetes	127012008	Lipoatrophic diabetes
diabetes	Diabetes	335621000000101	Maternally inherited diabetes mellitus
diabetes	Diabetes	609561005	Maturity-onset diabetes of the young
diabetes	Diabetes	420436000	Mononeuropathy associated with non-insulin dependent diabetes mellitus
diabetes	Diabetes	422228004	Multiple complications due to type 1 diabetes mellitus
diabetes	Diabetes	190388001	Multiple complications due to type 2 diabetes mellitus
diabetes	Diabetes	314904008	Non-insulin dependent diabetes mellitus with neuropathic arthropathy
diabetes	Diabetes	314902007	Non-insulin-dependent diabetes mellitus with peripheral angiopathy
diabetes	Diabetes	190389009	Non-insulin-dependent diabetes mellitus with ulcer
diabetes	Diabetes	313436004	Non-insulin-dependent diabetes mellitus without complication
diabetes	Diabetes	420715001	Persistent microalbuminuria associated with adult-onset type diabetes mellitus
diabetes	Diabetes	420514000	Persistent proteinuria associated with type 1 diabetes mellitus
diabetes	Diabetes	421986006	Persistent proteinuria associated with type 2 diabetes mellitus
diabetes	Diabetes	713705003	Polyneuropathy co-occurrent and due to type 1 diabetes mellitus
diabetes	Diabetes	713706002	Polyneuropathy co-occurrent and due to type 2 diabetes mellitus
diabetes	Diabetes	8801005	Secondary diabetes mellitus
diabetes	Diabetes	444073006	Type 1 diabetes mellitus uncontrolled
diabetes	Diabetes	401110002	Type 1 diabetes mellitus with persistent microalbuminuria
diabetes	Diabetes	443694000	Type 2 diabetes mellitus uncontrolled
epilepsy	Epilepsy	50866000	(Childhood absence epilepsy) or (Petit mal epilepsy)
epilepsy	Epilepsy	7033004	Absence status epilepticus
epilepsy	Epilepsy	361268000	Alcohol-induced epilepsy
epilepsy	Epilepsy	192981006	Atonic epileptic seizure
epilepsy	Epilepsy	193004006	Automatism absence
epilepsy	Epilepsy	230387008	Benign childhood occipital epilepsy Panayiotopoulos type
epilepsy	Epilepsy	192990004	Benign myoclonic epilepsy in infancy
epilepsy	Epilepsy	44145005	Benign Rolandic epilepsy
epilepsy	Epilepsy	271594007	Blackout
epilepsy	Epilepsy	230444006	Catamenial epilepsy
epilepsy	Epilepsy	192991000	Clonic epileptic seizure
epilepsy	Epilepsy	407675009	Complex partial epileptic seizure
epilepsy	Epilepsy	230460005	Complex partial status epilepticus
epilepsy	Epilepsy	13973009	Convulsive status epilepticus
epilepsy	Epilepsy	230437002	Dravet syndrome
epilepsy	Epilepsy	230441003	Drug-induced epilepsy
epilepsy	Epilepsy	230429005	Early infantile epileptic encephalopathy with suppression bursts
epilepsy	Epilepsy	246545002	EF - Epileptic fit
epilepsy	Epilepsy	84757009	EP - Epilepsy
epilepsy	Epilepsy	241006	Epilepsia partialis continua
epilepsy	Epilepsy	79745005	Epilepsy associated with specific stimuli
epilepsy	Epilepsy	75023009	Epilepsy due to and following traumatic brain injury
epilepsy	Epilepsy	95208000	Epilepsy only in relation to photic stimulation
epilepsy	Epilepsy	162658001	Epilepsy resolved
epilepsy	Epilepsy	313307000	Epileptic attack
epilepsy	Epilepsy	192982004	Epileptic seizures - akinetic
epilepsy	Epilepsy	192992007	Epileptic seizures - myoclonic
epilepsy	Epilepsy	192993002	Epileptic seizures - tonic
epilepsy	Epilepsy	128351009	Eye infection
epilepsy	Epilepsy	230381009	Focal epilepsy
epilepsy	Epilepsy	89525009	Focal gelastic seizure
epilepsy	Epilepsy	65120008	Generalised convulsive epilepsy
epilepsy	Epilepsy	19598007	Generalised epilepsy
epilepsy	Epilepsy	192979009	Generalised nonconvulsive epilepsy
epilepsy	Epilepsy	352818000	Grand mal (major) epilepsy
epilepsy	Epilepsy	54200006	Grand mal convulsion
epilepsy	Epilepsy	6204001	Impulsive petit mal of Janz
epilepsy	Epilepsy	307357004	Jacksonian, focal or motor epilepsy
epilepsy	Epilepsy	230413002	JAE - juvenile absence epilepsy
epilepsy	Epilepsy	230418006	Lennox-Gastaut syndrome
epilepsy	Epilepsy	193022009	Localization-related(focal)(partial)idiopathic epilepsy and epileptic syndromes with seizures of localised onset
epilepsy	Epilepsy	193003000	Mesiobasal limbic epilepsy
epilepsy	Epilepsy	307356008	Motor epilepsy
epilepsy	Epilepsy	193009001	Partial epilepsy with autonomic symptoms
epilepsy	Epilepsy	192999003	Partial epilepsy with impairment of consciousness
epilepsy	Epilepsy	509341000000107	Petit mal (minor) epilepsy
epilepsy	Epilepsy	31758001	Post-fit state
epilepsy	Epilepsy	267581004	Progressive myoclonic epilepsy
epilepsy	Epilepsy	361123003	Psychomotor epilepsy
epilepsy	Epilepsy	193000002	Psychomotor seizure
epilepsy	Epilepsy	199451000000106	Simple partial epileptic seizure
epilepsy	Epilepsy	193008009	Somatosensory epilepsy
epilepsy	Epilepsy	230456007	Status epilepticus
epilepsy	Epilepsy	413101007	Stress-induced epilepsy
epilepsy	Epilepsy	193011005	Unilateral epilepsy
epilepsy	Epilepsy	193010006	Visual reflex epilepsy
gastrointestinal	Barretts oesophagus	302914006	Barrett esophagus
gastrointestinal	Barretts oesophagus	196609006	Barrett ulcer of esophagus
gastrointestinal	Barretts oesophagus	439955006	Ulcerative esophagitis
gastrointestinal	Coeliac disease	197479008	Acquired celiac disease
gastrointestinal	Coeliac disease	45259000	CCD - Childhood celiac disease
gastrointestinal	Coeliac disease	396331005	CD - Celiac disease
gastrointestinal	Coeliac disease	275404008	Celiac rickets
gastrointestinal	Coeliac disease	197478000	Congenital celiac disease
gastrointestinal	Coeliac disease	66187002	Fatty stool
gastrointestinal	Coeliac disease	441831003	Gluten intolerance
gastrointestinal	Coeliac disease	275405009	Partial villous atrophy
gastrointestinal	Coeliac disease	275403002	Villous atrophy
gastrointestinal	Crohns disease	201728006	Arthropathy in Crohn disease
gastrointestinal	Crohns disease	50440006	CC - Crohn's colitis
gastrointestinal	Crohns disease	34000006	CD - Crohn's disease
gastrointestinal	Crohns disease	56287005	Crohn disease of duodenum
gastrointestinal	Crohns disease	38106008	Crohn disease of ileum
gastrointestinal	Crohns disease	7620006	Crohn disease of large bowel
gastrointestinal	Crohns disease	3815005	Crohn disease of rectum
gastrointestinal	Crohns disease	56689002	Crohn disease of small intestine
gastrointestinal	Crohns disease	196977009	Crohn disease of terminal ileum
gastrointestinal	Crohns disease	414153008	Exacerbation of Crohn disease of large intestine
gastrointestinal	Crohns disease	414154002	Exacerbation of Crohn disease of small intestine
gastrointestinal	Crohns disease	201805000	Juvenile arthritis in Crohn disease
gastrointestinal	Crohns disease	196976000	Regional enteritis of the jejunum
gastrointestinal	Crohns disease	196983007	Regional ileocolitis
gastrointestinal	Diverticulitis	307496006	Diverticulitis
gastrointestinal	Diverticulitis	111359004	Diverticulitis of colon
gastrointestinal	Diverticulitis	33838003	Diverticulitis of duodenum
gastrointestinal	Diverticulitis	67153004	Diverticulitis of ileum
gastrointestinal	Diverticulitis	111358007	Diverticulitis of jejunum
gastrointestinal	Diverticulitis	4494009	Diverticulitis of large intestine
gastrointestinal	Diverticulitis	56165008	Diverticulitis of small intestine
gastrointestinal	Diverticulosis	397881000	DD - Diverticular disease
gastrointestinal	Diverticulosis	197112002	Diverticular disease of both small and large intestine with perforation and abscess
gastrointestinal	Diverticulosis	76953007	Diverticulitis of colon with perforation
gastrointestinal	Diverticulosis	197104005	Perforated diverticulum
gastrointestinal	Diverticulosis	197105006	Perforated diverticulum of duodenum
gastrointestinal	Diverticulosis	197107003	Perforated diverticulum of ileum
gastrointestinal	Diverticulosis	197106007	Perforated diverticulum of jejunum
gastrointestinal	Diverticulosis	280992001	Perforated diverticulum of large intestine
gastrointestinal	Diverticulosis	280993006	Perforated diverticulum of small intestine
gastrointestinal	Inflammatory bowel disease	241154007	Abdominal angina
gastrointestinal	Inflammatory bowel disease	75700000	Acute colonic ischaemia
gastrointestinal	Inflammatory bowel disease	91489000	Acute intestinal ischaemia
gastrointestinal	Inflammatory bowel disease	30304000	Allergic colitis
gastrointestinal	Inflammatory bowel disease	49237006	Allergic diarrhea
gastrointestinal	Inflammatory bowel disease	22231002	Allergic enteritis
gastrointestinal	Inflammatory bowel disease	197024006	Allergic enterocolitis
gastrointestinal	Inflammatory bowel disease	26006005	Allergic gastroenteritis
gastrointestinal	Inflammatory bowel disease	266451002	Allergic gastroenteritis and colitis
gastrointestinal	Inflammatory bowel disease	19311003	CC - Collagenous colitis
gastrointestinal	Inflammatory bowel disease	236071009	Chronic diarrhea
gastrointestinal	Inflammatory bowel disease	111354009	Chronic intestinal ischaemia
gastrointestinal	Inflammatory bowel disease	27241008	Chronic ischaemic colitis
gastrointestinal	Inflammatory bowel disease	73235004	Chronic ischaemic enteritis
gastrointestinal	Inflammatory bowel disease	46882000	Chronic ischaemic enterocolitis
gastrointestinal	Inflammatory bowel disease	423590009	Clostridium difficile colitis
gastrointestinal	Inflammatory bowel disease	64226004	Colitis
gastrointestinal	Inflammatory bowel disease	14066009	Colitis - noninfective
gastrointestinal	Inflammatory bowel disease	55809007	Colitis caused by radiation
gastrointestinal	Inflammatory bowel disease	30588004	Colonic ischaemia
gastrointestinal	Inflammatory bowel disease	15911003	Cow's milk allergy
gastrointestinal	Inflammatory bowel disease	197001004	Deep venous thrombosis of the superior mesenteric vein
gastrointestinal	Inflammatory bowel disease	72547003	Dietetic colitis
gastrointestinal	Inflammatory bowel disease	83134002	Dietetic diarrhea
gastrointestinal	Inflammatory bowel disease	30719001	Dietetic enteritis
gastrointestinal	Inflammatory bowel disease	197030006	Dietetic enterocolitis
gastrointestinal	Inflammatory bowel disease	197028009	Dietetic gastritis
gastrointestinal	Inflammatory bowel disease	33687004	Dietetic gastroenteritis
gastrointestinal	Inflammatory bowel disease	73817000	Enteritis caused by radiation
gastrointestinal	Inflammatory bowel disease	414155001	Exacerbation of non-infective colitis
gastrointestinal	Inflammatory bowel disease	4556007	Gastric catarrh
gastrointestinal	Inflammatory bowel disease	25374005	Gastroenteritis
gastrointestinal	Inflammatory bowel disease	197011006	Gastroenteritis due to radiation
gastrointestinal	Inflammatory bowel disease	426508001	Ileal pouchitis
gastrointestinal	Inflammatory bowel disease	235746007	Indeterminate colitis
gastrointestinal	Inflammatory bowel disease	82196007	Intestinal ischaemia
gastrointestinal	Inflammatory bowel disease	80805005	Jejunitis
gastrointestinal	Inflammatory bowel disease	445243001	Left sided ulcerative colitis
gastrointestinal	Inflammatory bowel disease	235753003	Lymphocytic colitis
gastrointestinal	Inflammatory bowel disease	31437008	Lymphocytic colitis
gastrointestinal	Inflammatory bowel disease	700104004	Management of inflammatory bowel disease
gastrointestinal	Inflammatory bowel disease	276500007	Mesenteric embolism
gastrointestinal	Inflammatory bowel disease	235848001	Mesenteric gangrene
gastrointestinal	Inflammatory bowel disease	3558002	Mesenteric infarction
gastrointestinal	Inflammatory bowel disease	95446005	Mesenteric thrombosis
gastrointestinal	Inflammatory bowel disease	307420006	Mesenteric thrombus and/or embolus
gastrointestinal	Inflammatory bowel disease	69980003	Noninfectious diarrhea
gastrointestinal	Inflammatory bowel disease	71207007	Noninfectious enteritis
gastrointestinal	Inflammatory bowel disease	12574004	Noninfectious gastroenteritis
gastrointestinal	Inflammatory bowel disease	51151007	Noninfectious ileitis
gastrointestinal	Inflammatory bowel disease	624801000000103	Other non-infective inflammatory gastroenteritis and colitis
gastrointestinal	Inflammatory bowel disease	197013009	Radiation enterocolitis
gastrointestinal	Inflammatory bowel disease	197012004	Radiation gastritis
gastrointestinal	Inflammatory bowel disease	235765004	Sigmoiditis
gastrointestinal	Inflammatory bowel disease	196999001	SMAE - Superior mesenteric artery embolus
gastrointestinal	Inflammatory bowel disease	197006009	SMAS - Superior mesenteric artery syndrome
gastrointestinal	Inflammatory bowel disease	197000003	Superior mesenteric artery thrombosis
gastrointestinal	Inflammatory bowel disease	42359007	Toxic colitis
gastrointestinal	Inflammatory bowel disease	197017005	Toxic enteritis
gastrointestinal	Inflammatory bowel disease	197018000	Toxic enterocolitis
gastrointestinal	Inflammatory bowel disease	74361008	Toxic gastritis
gastrointestinal	Inflammatory bowel disease	71583005	Toxic gastroenteritis
gastrointestinal	Ulcerative colitis	201727001	Arthropathy in ulcerative colitis
gastrointestinal	Ulcerative colitis	64766004	Chronic ulcerative colitis
gastrointestinal	Ulcerative colitis	52231000	Chronic ulcerative proctitis
gastrointestinal	Ulcerative colitis	52506002	Chronic ulcerative proctosigmoiditis
gastrointestinal	Ulcerative colitis	418130002	Coloproctitis
gastrointestinal	Ulcerative colitis	43752006	Enterocolitis
gastrointestinal	Ulcerative colitis	414156000	Exacerbation of ulcerative colitis
gastrointestinal	Ulcerative colitis	266999006	H/O: colitis
gastrointestinal	Ulcerative colitis	201807008	Juvenile arthritis in ulcerative colitis
gastrointestinal	Ulcerative colitis	235714007	Ulcerative enterocolitis
gastrointestinal	Ulcerative colitis	196987008	Ulcerative ileocolitis
gastrointestinal	Ulcerative colitis	444548001	Ulcerative pancolitis
gastrointestinal	Ulcerative colitis	295046003	Ulcerative proctocolitis
homeless	Homeless	105526001	Homeless family
homeless	Homeless	160744003	BB - Lives in bed and breakfast accommodation
homeless	Homeless	32911000	Homeless
homeless	Homeless	160700001	Homeless single person
homeless	Homeless	266935003	Housing lack
homeless	Homeless	266940006	Illegal tennant
homeless	Homeless	266939009	Lives in residential hostel
homeless	Homeless	381751000000106	Sofa surfer - person of no fixed abode
homeless	Homeless	160703004	Vagrant
learning disabilities	Learning Disabilities	508171000000105	[X]Severe learning disability
learning disabilities	Learning Disabilities	1855002	Abnormal mental state
learning disabilities	Learning Disabilities	712491005	Completion of learning disabilities health action plan
learning disabilities	Learning Disabilities	276854003	Educationally subnormal
learning disabilities	Learning Disabilities	442127005	Examination of learning disabled patient
learning disabilities	Learning Disabilities	110359009	General learning disability
learning disabilities	Learning Disabilities	31216003	Idiot (mental age less than 2 years)
learning disabilities	Learning Disabilities	61152003	Imbecile (mental age 2-7 years)
learning disabilities	Learning Disabilities	161129001	LD - Learning difficulties
learning disabilities	Learning Disabilities	199751000000100	Learn disab annu health assess
learning disabilities	Learning Disabilities	413162002	Learning disabilities health action plan declined
learning disabilities	Learning Disabilities	112861000000101	Learning disabilities health action plan offered
learning disabilities	Learning Disabilities	413163007	Learning disabilities health action plan reviewed
learning disabilities	Learning Disabilities	413126003	Learning disabilities health assessment
learning disabilities	Learning Disabilities	86765009	Mild intellectual development disorder
learning disabilities	Learning Disabilities	984661000000105	Mild learning disability
learning disabilities	Learning Disabilities	984671000000103	Moderate learning disability
learning disabilities	Learning Disabilities	416075005	On learning disability register
learning disabilities	Learning Disabilities	984681000000101	Profound learning disability
learning disabilities	Learning Disabilities	40700009	Severe intellectual development disorder
learning disabilities	Learning Disabilities	889211000000104	Specific learning difficulty
neurodevelopmental	Attention Deficit Hyperactivity Disorder	229713001	[Attention] and/or deficit [disorder]
neurodevelopmental	Attention Deficit Hyperactivity Disorder	35253001	[X]Attention deficit disorder
neurodevelopmental	Attention Deficit Hyperactivity Disorder	42584006	ADD - Attention deficit disorder with hyperactivity
neurodevelopmental	Attention Deficit Hyperactivity Disorder	406506008	ADHD - Attention deficit disorder with hyperactivity
neurodevelopmental	Attention Deficit Hyperactivity Disorder	889811000000103	ADHD/ADD (attention deficit hyperactivity disorder/attention deficit disorder), inattentive presentation (restrictive)
neurodevelopmental	Attention Deficit Hyperactivity Disorder	444613000	Adult attention deficit disorder
neurodevelopmental	Attention Deficit Hyperactivity Disorder	154940006	Attention deficit disorder
neurodevelopmental	Attention Deficit Hyperactivity Disorder	192634008	Attention deficit disorder
neurodevelopmental	Attention Deficit Hyperactivity Disorder	154952004	Attention deficit hyperactivity disorder
neurodevelopmental	Attention Deficit Hyperactivity Disorder	192129005	Attention deficit hyperactivity disorder
neurodevelopmental	Attention Deficit Hyperactivity Disorder	229717000	Attention deficit hyperactivity disorder
neurodevelopmental	Attention Deficit Hyperactivity Disorder	31177006	Attention deficit hyperactivity disorder combined
neurodevelopmental	Attention Deficit Hyperactivity Disorder	7461003	Attention deficit hyperactivity disorder, hyperactive impulsive type
neurodevelopmental	Attention Deficit Hyperactivity Disorder	702815001	Attention deficit hyperactivity disorder, inattentive presentation (restrictive)
neurodevelopmental	Attention Deficit Hyperactivity Disorder	698692009	Attention deficit hyperactivity disorder, predominantly hyperactive impulsive type in remission
neurodevelopmental	Attention Deficit Hyperactivity Disorder	698689005	Attention deficit hyperactivity disorder, predominantly inattentive type in remission
neurodevelopmental	Attention Deficit Hyperactivity Disorder	280996003	Attention deficit without hyperactivity
neurodevelopmental	Autism	192588007	[X]Autistic spectrum disorder
neurodevelopmental	Autism	424971000000100	[X]Autistic spectrum disorder
neurodevelopmental	Autism	442314000	Active but odd autism
neurodevelopmental	Autism	191689008	Active infantile autism
neurodevelopmental	Autism	766824003	Activity dependent neuroprotector homeobox related multiple congenital anomalies, intellectual disability, autism spectrum disorder
neurodevelopmental	Autism	192582008	Atypical autism
neurodevelopmental	Autism	231536004	Atypical autism
neurodevelopmental	Autism	389987009	Atypical autism
neurodevelopmental	Autism	35919005	Autism
neurodevelopmental	Autism	408856003	Autism
neurodevelopmental	Autism	722287002	Autism and facial port-wine stain syndrome
neurodevelopmental	Autism	771448004	Autism epilepsy syndrome due to branched chain ketoacid dehydrogenase kinase deficiency
neurodevelopmental	Autism	771512003	Autism spectrum disorder due to AUTS2 activator of transcription and developmental regulator deficiency
neurodevelopmental	Autism	870307006	Autism spectrum disorder with absence of functional language
neurodevelopmental	Autism	870306002	Autism spectrum disorder with complete impairment of functional language
neurodevelopmental	Autism	870303005	Autism spectrum disorder with complete impairment of functional language with loss of previously acquired skills
neurodevelopmental	Autism	870304004	Autism spectrum disorder with complete impairment of functional language without loss of previously acquired skills
neurodevelopmental	Autism	870269009	Autism spectrum disorder with disorder of intellectual development and absence of functional language with loss of previously acquired skills
neurodevelopmental	Autism	870264004	Autism spectrum disorder with disorder of intellectual development and absence of functional language without loss of previously acquired skills
neurodevelopmental	Autism	870308001	Autism spectrum disorder with disorder of intellectual development and complete impairment of functional language
neurodevelopmental	Autism	870270005	Autism spectrum disorder with disorder of intellectual development and complete impairment of functional language with loss of previously acquired skills
neurodevelopmental	Autism	870268001	Autism spectrum disorder with disorder of intellectual development and complete impairment of functional language without loss of previously acquired skills
neurodevelopmental	Autism	870305003	Autism spectrum disorder with disorder of intellectual development and impaired functional language
neurodevelopmental	Autism	870267006	Autism spectrum disorder with disorder of intellectual development and impaired functional language without loss of previously acquired skills
neurodevelopmental	Autism	870266002	Autism spectrum disorder with disorder of intellectual development and with impaired functional language with loss of previously acquired skills
neurodevelopmental	Autism	870265003	Autism spectrum disorder with disorder of intellectual development and with mild or no impairment of functional language with loss of previously acquired skills
neurodevelopmental	Autism	870262000	Autism spectrum disorder with disorder of intellectual development and with mild or no impairment of functional language without loss of previously acquired skills
neurodevelopmental	Autism	870263005	Autism spectrum disorder with impaired functional language
neurodevelopmental	Autism	870260008	Autism spectrum disorder with marked impairment of functional language with loss of previously acquired skills
neurodevelopmental	Autism	870261007	Autism spectrum disorder with marked impairment of functional language without loss of previously acquired skills
neurodevelopmental	Autism	870280009	Autism spectrum disorder with severe impairment of functional language with loss of previously acquired skills
neurodevelopmental	Autism	870282001	Autism spectrum disorder with severe impairment of functional language without loss of previously acquired skills
neurodevelopmental	Autism	733623005	Autism spectrum disorder, epilepsy, arthrogryposis syndrome
neurodevelopmental	Autism	43614003	Autism, childhood onset
neurodevelopmental	Autism	38763009	Autistic disorder
neurodevelopmental	Autism	192580000	Autistic spectrum disorder
neurodevelopmental	Autism	229710003	Autistic spectrum disorder
neurodevelopmental	Autism	367103007	Autistic spectrum disorder
neurodevelopmental	Autism	373618009	Autistic spectrum disorder with isolated skills
neurodevelopmental	Autism	154878007	Childhood autism
neurodevelopmental	Autism	191688000	Childhood autism
neurodevelopmental	Autism	192581001	Childhood autism
neurodevelopmental	Autism	271450003	Childhood autism
neurodevelopmental	Autism	770790004	Developmental delay with autism spectrum disorder and gait instability
neurodevelopmental	Autism	702732007	High-functioning autism
neurodevelopmental	Autism	408857007	Infantile autism
neurodevelopmental	Autism	191691000	Infantile autism NOS
neurodevelopmental	Autism	621221000000105	Infantile autism NOS
neurodevelopmental	Autism	1217382002	Intellectual disability, autism, speech apraxia, craniofacial dysmorphism syndrome
neurodevelopmental	Autism	783089006	Macrocephaly, intellectual disability, autism syndrome
neurodevelopmental	Autism	191690004	Residual infantile autism
neurodevelopmental	Autism	401204006	Suspected autism
neurological	Motor neurone disease	86044005	ALS - Amyotrophic lateral sclerosis
[truncated: 694 more rows]
